# Supplementary material for: Discordant congenital Zika syndrome twins show differential in vitro viral susceptibility of neural progenitor cells
Source: Nat Commun. 2018 Feb 2;9:475. doi: 10.1038/s41467-017-02790-9 (PMC5797251; doi:10.1038/s41467-017-02790-9)
Supplement: Supplementary file 3 — Supplementary Data 1 [file 41467_2017_2790_MOESM3_ESM.xlsx]

## Sheet: Sheet1
Supplementary Data 1. Clinical and serological data from 21 affected and 5 non-affected babies of this study.
Subject's ID	State	Gender	Zigosity	Status (for microcephaly)	Zigosity confirmation	Delivery	HC at birth (cm)	SD below the average	Hearing impairment	Vision impairment	Epileptic seizures	Skeletal deformities	Age at clinical evaluation and samples collection	Mother reported ZIKV infection symptoms	Serological analysis	Neurologic evaluation
#10608-1	São Paulo	F	Dizygotic	Affected	Whole-exome sequencing	38 weeks	26	3	No	No	No	No	4 months old	First trimester of pregnancy	Mother positive for ZIKV detected by ELISA IgG assay	Computed Tomography scan: calcifications in the junction between cortical and subcortical white matter and neuronal migration disorder
#10608-4	São Paulo	M	Dizygotic	Non-affected	Whole-exome sequencing	38 weeks	36	No	No	No	No	No	4 months old	First trimester of pregnancy	Mother positive for ZIKV detected by ELISA IgG assay	Computed Tomography scan: normal brain morphology
#10658-1	Pernambuco	M	Dizygotic	Affected	Whole-exome sequencing	37 weeks	28	3	Yes	Yes	Yes	No	9 months old	Mother did not report symptoms	Mother positive for ZIKV detected by ELISA IgG assay	Transfontanellar ultrasonography: loss of brain volume, neuronal migration disorder (lisencephaly), ventriculomegaly and calcifications in the junction between cortical and subcortical white matter
#10658-4	Pernambuco	M	Dizygotic	Non-affected	Whole-exome sequencing	37 weeks	No data	No data	No	No	No	No	9 months old	Mother did not report symptoms	Mother positive for ZIKV detected by ELISA IgG assay	No data
#10691-1	Bahia	M	Dizygotic	Affected	Whole-exome sequencing	39 weeks	26	3	No	Yes	No	No	8 months old	Second trimester of pregnancy	Not performed	Computed tomography: loss of brain volume, ventriculomegaly, neuronal migration disorder (lisencephaly and pachygyria) and calcifications in the junction between cortical and subcortical white matter
#10691-4	Bahia	M	Dizygotic	Non-affected	Whole-exome sequencing	39 weeks	36	No	No	No	No	No	8 months old	Second trimester of pregnancy	Not performed	Transfontanellar ultrasonography: normal brain morphology
#10763-1	São Paulo	F	Dizygotic	Affected	Whole-exome sequencing	No data	27	3	No	Yes	Yes	No	1 year and 6 months old	First trimester of pregnancy	Mother positive for ZIKV detected by ELISA IgG assay	Computed Tomography scan: loss of brain volume, neuronal migration disorder (lisencephaly) and calcifications in the junction between cortical and subcortical white matter
#10763-4	São Paulo	F	Dizygotic	Non-affected	Whole-exome sequencing	No data	34	No data	No	Nao	No	No	1 year and 6 months old	First trimester of pregnancy	Mother positive for ZIKV detected by ELISA IgG assay	Computed Tomography scan: normal brain morphology
#10788-1	Pernambuco	M	Dizygotic	Affected	Whole-exome sequencing	32 weeks	27	3	No	No	Tremors	No	8 months old	Third trimester of pregnancy	Mother positive for ZIKV detected by ELISA IgG assay	Computed Tomography scan: calcifications between cortical and subcortical white matter and ventriculomegaly
#10788-4	Pernambuco	F	Dizygotic	Non-affected	Whole-exome sequencing	32 weeks	No data	No data	No	No	No	No	8 months old	Third trimester of pregnancy	Mother positive for ZIKV detected by ELISA IgG assay	Transfontanellar ultrasonography: normal brain morphology
#11113-1	Minas Gerais	M	Dizygotic	Affected	Whole-exome sequencing	38 weeks	29	3	No data	No data	Yes	No	1 year old	First trimester of pregnancy	Mother positive for ZIKV detected by ELISA IgG assay	Computed Tomography scan: loss of brain volume, ventriculomegaly and calcifications in the junction between cortical and subcortical white matter
#11113-4	Minas Gerais	F	Dizygotic	Affected	Whole-exome sequencing	38 weeks	29	3	No data	No data	No data	No	1 year old	First trimester of pregnancy	Mother positive for ZIKV detected by ELISA IgG assay	Computed Tomography scan: loss of brain volume, ventriculomegaly and calcifications in the junction between cortical and subcortical white matter
#10789-1	Paraíba	F	Monozygotic	Affected	Microsatellites	36 weeks	26	3	No	No	No	Arthrogryposis	1 month old	First trimester of pregnancy	ZIKV positive detected by RT-PCR of amniotic fluid	Transfontanellar ultrasonography: calcifications between cortical and subcortical white matter and ventriculomegaly
#10789-4	Paraíba	F	Monozygotic	Affected	Microsatellites	36 weeks	28	3	No	No	No	Arthrogryposis	1 month old	First trimester of pregnancy	ZIKV positive detected by RT-PCR of amniotic fluid	Transfontanellar ultrasonography: calcifications between cortical and subcortical white matter and ventriculomegaly
#10835-1	Sergipe	F	Monozygotic	Affected	Whole-exome sequencing	37 weeks	28.5	3	No	No data	No	No data	4 months old	Mother did not report symptoms	Not performed	Transfontanellar ultrasonography: loss of brain volume
#10835-4	Sergipe	F	Monozygotic	Affected	Whole-exome sequencing	37 weeks	26	3	No data	No data	Yes	No data	4 months old	Mother did not report symptoms	Not performed	Transfontanellar ultrasonography: loss of brain volume, neuronal migration disorder (lisencephaly), ventriculomegaly and calcifications in the junction between cortical and subcortical white matter
#10720-1	Paraíba	M	-	Affected	-	38 weeks	27	3	No	No	Yes	Arthrogryposis	11 months old	Second trimester of pregnancy	Mother positive for ZIKV detected by ELISA IgG assay	Magnetic ressonance imaging: calcifications between cortical and subcortical white matter and neuronal migration disorder
#10725-1	Paraíba	F	-	Affected	-	40 weeks	28	3	No	No	No	No	4 months old	First trimester of pregnancy	Mother positive for ZIKV detected by ELISA IgG assay	No data
#10727-1	Paraíba	M	-	Affected	-	39 weeks	30.5	3	No	No	Tremors	No	5 months old	First trimester of pregnancy	Mother positive for ZIKV detected by ELISA IgG assay	Transfontanellar ultrasonography: no abnormalities reported
#10729-1	Paraíba	F	-	Affected	-	39 weeks	28	3	No	Yes	No	No	5 months old	Mother did not report symptoms	Mother positive for ZIKV detected by ELISA IgG assay	Magnetic ressonance imaging: loss of brain volume, ventriculomegaly and calcifications in the junction between cortical and subcortical white matter
#10739-1	Paraíba	M	-	Affected	-	39 weeks	31.5	3	Yes	No	Yes	No	10 months old	Second trimester of pregnancy	Mother positive for ZIKV detected by ELISA IgG assay	No data
#10661-1	Pernambuco	M	-	Affected	-	40 weeks	31	3	No	No	Yes	No	7 months old	Second trimester of pregnancy	Mother positive for ZIKV detected by ELISA IgG assay	Computed tomography: loss of brain volume, ventriculomegaly, neuronal migration disorder and calcifications in the junction between cortical and subcortical white matter
#10693-1	Rio Grande do Norte	F	-	Affected	-	39 weeks	27.5	3	No	No	No	No	6 months old	Second trimester of pregnancy	Mother positive for ZIKV detected by ELISA IgG assay	Computed tomography: loss of brain volume, ventriculomegaly, neuronal migration disorder and calcifications in the junction between cortical and subcortical white matter
#10701-1	Rio Grande do Norte	F	-	Affected	-	38 weeks	30	3	No	No data	No	Arthrogryposis	3 months old	First trimester of pregnancy	Mother positive for ZIKV detected by ELISA IgG assay	No data
#10741-1	Rio Grande do Norte	M	-	Affected	-	37 weeks	29	3	No	No	NO	No	5 months old	Second trimester of pregnancy	Mother positive for ZIKV detected by ELISA IgG assay	Computed tomography: loss of brain volume, ventriculomegaly, neuronal migration disorder and calcifications in the junction between cortical and subcortical white matter
#10747-1	Rio Grande do Norte	F	-	Affected	-	37 weeks	30	3	No data	No data	No data	No data	At birth	Mother did not report symptoms	Not performed	No data
