# Supplementary material for: Discordant congenital Zika syndrome twins show differential in vitro viral susceptibility of neural progenitor cells
Source: Nat Commun. 2018 Feb 2;9:475. doi: 10.1038/s41467-017-02790-9 (PMC5797251; doi:10.1038/s41467-017-02790-9)
Supplement: Supplementary file 4 — Supplementary Data 2 [file 41467_2017_2790_MOESM4_ESM.xlsx]

## Sheet: Sheet1
Supplementary Data 2. Genes previously associated with Mendelian microcephaly.
Genes
AKT3
ANKLE2
ARFGEF2
ASPM
ATR
ATRIP
BUB1B
CASK
CDK5RAP2
CDK6
CENPE
CENPF
CENPJ
CEP135
CEP152
CEP63
CKAP2L
COX7B
CRIPT
DIAPH1
DNM1L
EFTUD2
HMGB3
IER3IP1
KATNB1
KIF11
KNL1
LIG4
MCPH1
MED17
MFSD2A
MIR17HG
MRE11A
MSMO1
MYCN
NBN
NDE1
NHEJ1
NIN
NR2E1
PAFAH1B1
PCLO
PCNT
PHC1
PLEKHG2
PLK4
PNKP
POMT1
PPP1R15B
PQBP1
QARS
RARS2
RBBP8
RTTN
SASS6
SLC1A4
SLC25A19
SLC9A6
SPATA5
STAMBP
STIL
THOC6
TRMT10A
TSEN2
TSEN34
TSEN54
TUBB2B
TUBGCP4
TUBGCP6
VRK1
WDR62
WDR73
XRCC4
ZEB2
ZNF335
AF15Q14
C19orf14
CASC5
CPAP
D40
EDR1
HPH1
KIAA0635
KIAA0692
KIAA0912
KIAA1570
KIAA1633
LEM4
MCPH10
MCPH11
MCPH12
MCPH13
MCPH14
MCPH15
MCPH16
MCPH2
MCPH3
MCPH4
MCPH5
MCPH6
MCPH7
MCPH8
MCPH9
NIF1
NIF2
PLSTIRE
RAE28
SAS6
SCKL4
SCKL5
SIL
ATRX
CDKL5
DHCR7
FOXG1
MECP2
NIPBL
RAB18
RAB3GAP1
RAB3GAP2
TCF4
TUBB3
UBE3A
KIAA1279
SLC2A1
ASXL3
DYRK1A
TBC1D20
RAD50
TRAPPC9
CDC6
PYCR2
CDT1
ORC1
CTNNB1
ORC4
ORC6
WWOX
AP4M1
