# Supplementary material for: Discordant congenital Zika syndrome twins show differential in vitro viral susceptibility of neural progenitor cells
Source: Nat Commun. 2018 Feb 2;9:475. doi: 10.1038/s41467-017-02790-9 (PMC5797251; doi:10.1038/s41467-017-02790-9)
Supplement: Supplementary file 5 — Supplementary Data 3 [file 41467_2017_2790_MOESM5_ESM.xlsx]

## Sheet: p < 0.01
Supplementary Data 3. List of differentially expressed genes detected by RNA-Seq of NPCs derived from non-affected and CZS-affected twins
Ensemble annotation	log2 Fold-Change (CZS_affected/non_affected)	average log2 CPM	p-value	FDR	GENE_NAME
ENSG00000145358	-3.65569	2.98585	1.45411e-07	0.00575113	DDIT4L
ENSG00000178343	4.88811	3.12219	3.09686e-07	0.00612419	SHISA3
ENSG00000231827	6.04733	3.7161	5.72137e-06	0.0675168	RP11-216N14.5
ENSG00000145423	2.81394	8.14595	6.82832e-06	0.0675168	SFRP2
ENSG00000141052	-3.8825	2.01972	1.38867e-05	0.103029	MYOCD
ENSG00000163273	5.04773	2.44019	1.56298e-05	0.103029	NPPC
ENSG00000152583	-2.36368	5.45919	4.23143e-05	0.19999	SPARCL1
ENSG00000134533	-4.28127	1.57135	4.56253e-05	0.19999	RERG
ENSG00000172020	-2.44352	5.87691	5.5658e-05	0.19999	GAP43
ENSG00000167178	-2.48215	4.83491	5.68059e-05	0.19999	ISLR2
ENSG00000144285	-3.45937	4.09802	5.89045e-05	0.19999	SCN1A
ENSG00000187553	4.81956	2.46439	6.06781e-05	0.19999	CYP26C1
ENSG00000186960	-4.58787	2.11425	7.93419e-05	0.241389	LINC01551
ENSG00000258754	-4.92346	2.69116	0.000101702	0.262659	LINC01579
ENSG00000133636	-4.10381	0.928561	0.000105967	0.262659	NTS
ENSG00000169507	-5.00474	1.66793	0.000114062	0.262659	SLC38A11
ENSG00000076641	-2.92804	4.94734	0.000119827	0.262659	PAG1
ENSG00000150244	6.15969	1.45055	0.000138294	0.262659	TRIM48
ENSG00000122877	2.89097	3.15729	0.000140096	0.262659	EGR2
ENSG00000204525	2.38339	5.63236	0.000143523	0.262659	HLA-C
ENSG00000122585	-2.85065	1.00451	0.000145094	0.262659	NPY
ENSG00000276462	7.69462	-0.317203	0.000146102	0.262659	BX255923.3
ENSG00000244137	3.77774	-0.35252	0.000166584	0.279253	RP11-99J16__A.2
ENSG00000111452	-4.39715	3.61301	0.000169454	0.279253	ADGRD1
ENSG00000168079	-6.20279	1.38542	0.000190642	0.301603	SCARA5
ENSG00000173376	3.05207	3.82225	0.000211433	0.308772	NDNF
ENSG00000145824	-3.64524	4.31062	0.000213391	0.308772	CXCL14
ENSG00000234394	7.46927	-0.510708	0.000228036	0.308772	RP11-561O23.5
ENSG00000158258	3.75568	5.71346	0.000229413	0.308772	CLSTN2
ENSG00000167034	4.76462	-1.19295	0.000234208	0.308772	NKX3-1
ENSG00000188783	-2.35764	3.13303	0.000243621	0.310822	PRELP
ENSG00000188770	-6.14317	-1.5408	0.00027933	0.333407	OPTC
ENSG00000132854	-4.06201	4.57685	0.000288472	0.333407	KANK4
ENSG00000198353	-9.13167	0.98538	0.000290855	0.333407	HOXC4
ENSG00000227195	3.10613	-0.0922308	0.000304043	0.333407	MIR663AHG
ENSG00000135773	3.87439	1.25658	0.000309882	0.333407	CAPN9
ENSG00000180806	-8.5531	2.22547	0.000319403	0.333407	HOXC9
ENSG00000185924	-2.40346	2.55153	0.000327425	0.333407	RTN4RL1
ENSG00000128652	-7.7112	-0.313812	0.000328763	0.333407	HOXD3
ENSG00000217236	3.38029	1.80463	0.000366823	0.362706	SP9
ENSG00000189223	3.40645	2.00307	0.000402119	0.387908	PAX8-AS1
ENSG00000159307	-1.98671	6.82289	0.000418289	0.393899	SCUBE1
ENSG00000106689	-3.18149	3.70065	0.000449402	0.413355	LHX2
ENSG00000154764	4.84552	3.49453	0.000529263	0.467046	WNT7A
ENSG00000265489	-5.00227	-0.966682	0.000531392	0.467046	RP11-1090M7.1
ENSG00000141449	2.46432	5.41074	0.000572232	0.492007	GREB1L
ENSG00000278500	-6.2712	0.174645	0.000585968	0.493098	AC009336.19
ENSG00000176165	-3.18897	4.54967	0.000647479	0.525322	FOXG1
ENSG00000218052	-4.18328	-0.917884	0.000650825	0.525322	ADAMTS7P4
ENSG00000180818	-9.24137	1.08951	0.000670909	0.52992	HOXC10
ENSG00000250133	-9.22149	1.07058	0.000683318	0.52992	HOXC-AS2
ENSG00000078399	-9.17401	1.02544	0.000713071	0.539874	HOXA9
ENSG00000140481	-4.18584	-1.5075	0.000727265	0.539874	CCDC33
ENSG00000260417	-6.73608	-1.09558	0.000745052	0.539874	CTD-2542L18.1
ENSG00000185920	2.28386	5.43982	0.000763653	0.539874	PTCH1
ENSG00000128655	-2.93497	0.838639	0.0007766	0.539874	PDE11A
ENSG00000182912	3.99823	0.0546834	0.000778055	0.539874	TSPEAR-AS2
ENSG00000234921	-3.31302	1.25678	0.000823615	0.557187	RP11-85O21.5
ENSG00000125618	2.54086	3.14364	0.000832154	0.557187	PAX8
ENSG00000147571	-4.98324	2.49354	0.000845268	0.557187	CRH
ENSG00000197757	-8.20772	2.01865	0.00088434	0.571696	HOXC6
ENSG00000260343	4.66133	2.01215	0.000896188	0.571696	LINC01043
ENSG00000002933	3.92876	-1.19841	0.000949883	0.590098	TMEM176A
ENSG00000261276	-3.32005	0.399489	0.000977101	0.590098	RP11-554A11.5
ENSG00000272622	-4.43688	-1.34248	0.00100114	0.590098	RP11-395N3.2
ENSG00000113739	2.45954	2.17766	0.00100827	0.590098	STC2
ENSG00000135406	-3.14152	2.84154	0.00101042	0.590098	PRPH
ENSG00000166450	3.34332	7.74676	0.00101456	0.590098	PRTG
ENSG00000183036	-3.50216	2.45725	0.00103205	0.591575	PCP4
ENSG00000130037	-4.01017	-1.06894	0.00105507	0.59177	KCNA5
ENSG00000175899	2.59766	7.44209	0.0010719	0.59177	A2M
ENSG00000280414	3.20396	1.44644	0.00107728	0.59177	RP11-572N21.1
ENSG00000136352	-8.17584	2.81127	0.00110144	0.594487	NKX2-1
ENSG00000223518	4.01367	0.716303	0.00111742	0.594487	CSNK1A1P1
ENSG00000125430	1.95568	6.05244	0.00113461	0.594487	HS3ST3B1
ENSG00000128285	-2.95785	2.47226	0.00114235	0.594487	MCHR1
ENSG00000260070	-3.74807	-1.20722	0.00116859	0.600246	RP11-182J23.1
ENSG00000092068	-1.88323	5.51932	0.0012648	0.633258	SLC7A8
ENSG00000148704	-2.49683	2.89118	0.00128	0.633258	VAX1
ENSG00000138135	-4.36688	1.0488	0.00128089	0.633258	CH25H
ENSG00000253293	-7.27522	1.8248	0.00129813	0.633855	HOXA10
ENSG00000150275	2.45727	3.57622	0.00131561	0.634475	PCDH15
ENSG00000281327	5.8972	-1.72659	0.00133148	0.634475	LINC01338
ENSG00000163395	-5.45663	3.95577	0.0014277	0.667793	IGFN1
ENSG00000152784	3.04138	3.72699	0.00143517	0.667793	PRDM8
ENSG00000075035	-1.76555	4.64754	0.00147166	0.67681	WSCD2
ENSG00000234186	5.07869	-0.352074	0.00149391	0.679147	C16orf82
ENSG00000134042	-3.83259	-0.47399	0.00152191	0.681283	MRO
ENSG00000166509	-5.52921	-0.446559	0.00153306	0.681283	CLEC3A
ENSG00000183734	-4.75853	1.78765	0.0015899	0.698692	ASCL2
ENSG00000253187	-7.4343	1.14414	0.00163158	0.709129	HOXA10-AS
ENSG00000184302	-6.39175	-1.35232	0.00168592	0.714091	SIX6
ENSG00000271824	-3.59267	-0.00588673	0.00170184	0.714091	AC009014.3
ENSG00000254369	-6.25168	0.850693	0.00171352	0.714091	HOXA-AS3
ENSG00000189221	-2.70954	2.21269	0.00171522	0.714091	MAOA
ENSG00000125492	-3.47072	1.2007	0.00176018	0.71963	BARHL1
ENSG00000256151	-4.46143	0.0873384	0.00178758	0.71963	RP11-76C10.5
ENSG00000125355	3.75683	1.80111	0.0017898	0.71963	TMEM255A
ENSG00000116194	-2.5257	3.90865	0.00180798	0.71963	ANGPTL1
ENSG00000120251	-3.68791	2.28102	0.0018195	0.71963	GRIA2
ENSG00000198570	-3.40361	0.425857	0.00189134	0.740638	RD3
ENSG00000273046	-8.06845	0.000843549	0.0019322	0.746299	RP11-834C11.14
ENSG00000248719	5.92128	-1.70402	0.00194354	0.746299	RP11-377G16.2
ENSG00000172935	-2.69135	1.8914	0.00202994	0.765398	MRGPRF
ENSG00000166016	-1.67281	4.88647	0.00203198	0.765398	ABTB2
ENSG00000125046	3.81554	1.49077	0.00213959	0.791655	SSUH2
ENSG00000228459	-5.77088	-1.77847	0.00215623	0.791655	LINC01546
ENSG00000181019	-2.10239	6.56324	0.00217774	0.791655	NQO1
ENSG00000185610	5.22306	-0.216904	0.00218175	0.791655	DBX2
ENSG00000168676	3.33352	-1.27656	0.00220617	0.793239	KCTD19
ENSG00000108255	4.24847	0.573488	0.00226108	0.794037	CRYBA1
ENSG00000064042	-1.57718	6.42283	0.00227934	0.794037	LIMCH1
ENSG00000135324	2.5067	0.830591	0.00229257	0.794037	MRAP2
ENSG00000198807	3.89076	1.72096	0.00229438	0.794037	PAX9
ENSG00000136750	-3.87533	-1.16071	0.00230877	0.794037	GAD2
ENSG00000170166	-5.69986	-0.325955	0.00236399	0.805147	HOXD4
ENSG00000156076	-2.40572	0.81364	0.00238179	0.805147	WIF1
ENSG00000169840	3.13059	1.25595	0.00243084	0.814764	GSX1
ENSG00000164251	2.9016	2.78689	0.00247513	0.822638	F2RL1
ENSG00000120094	5.66518	3.60524	0.0025495	0.828827	HOXB1
ENSG00000273018	2.67012	0.0346156	0.00255799	0.828827	CTD-2303H24.2
ENSG00000079931	-2.90953	6.42777	0.00256202	0.828827	MOXD1
ENSG00000183662	-6.22146	-1.48286	0.00257758	0.828827	FAM19A1
ENSG00000233008	6.16017	-1.54981	0.00261918	0.835412	RP11-475O6.1
ENSG00000187513	4.31508	-0.467285	0.00266432	0.839805	GJA4
ENSG00000106852	-4.11468	2.2978	0.00270269	0.839805	LHX6
ENSG00000270105	5.71424	-1.84866	0.00271138	0.839805	RP11-326C3.14
ENSG00000110042	2.75876	7.75631	0.00272853	0.839805	DTX4
ENSG00000261594	3.71929	1.57532	0.00273912	0.839805	TPBGL
ENSG00000275634	-7.05536	-0.868015	0.00277161	0.843231	PART1_2
ENSG00000256508	-3.69414	-1.27969	0.00280667	0.847377	MRGPRF-AS1
ENSG00000154274	-2.2431	2.11146	0.00287876	0.856409	C4orf19
ENSG00000234210	3.23861	0.45893	0.00293012	0.856409	AC006372.4
ENSG00000082438	-2.4633	3.68503	0.00293466	0.856409	COBLL1
ENSG00000253554	4.03507	1.64282	0.00293636	0.856409	RP11-32K4.1
ENSG00000248540	-2.20415	1.96755	0.00296527	0.856409	RP11-247C2.2
ENSG00000234745	2.73378	5.00439	0.0029665	0.856409	HLA-B
ENSG00000259694	-3.76572	-1.21196	0.00299292	0.857774	RP13-262C2.3
ENSG00000107295	2.59951	1.72515	0.00308869	0.868673	SH3GL2
ENSG00000157570	2.04693	6.97011	0.00311516	0.868673	TSPAN18
ENSG00000237380	-6.51349	-1.28927	0.00316557	0.868673	HOXD-AS2
ENSG00000095370	-2.13927	4.90529	0.00316558	0.868673	SH2D3C
ENSG00000248498	6.24365	-1.51797	0.00318771	0.868673	ASNSP1
ENSG00000127152	-2.22577	1.74313	0.00320085	0.868673	BCL11B
ENSG00000273049	-7.57849	-0.430556	0.00321867	0.868673	RP11-834C11.12
ENSG00000037965	-7.57849	-0.430556	0.00321943	0.868673	HOXC8
ENSG00000152931	-4.53719	0.443967	0.00324527	0.868673	PART1
ENSG00000181541	-3.69051	7.17662	0.00325058	0.868673	MAB21L2
ENSG00000183508	-2.66837	1.29124	0.00329651	0.869316	FAM46C
ENSG00000122176	3.41824	2.50482	0.00329694	0.869316	FMOD
ENSG00000102468	-3.56153	-0.494762	0.00335548	0.87889	HTR2A
ENSG00000253563	-6.51695	0.4336	0.0033933	0.879986	NKX2-1-AS1
ENSG00000228028	-3.47746	-1.38851	0.00341744	0.879986	AC069257.8
ENSG00000050767	-2.32878	3.48692	0.00342641	0.879986	COL23A1
ENSG00000122592	-6.0091	-0.157353	0.00345499	0.881601	HOXA7
ENSG00000163814	-7.43723	-0.514716	0.00363358	0.91804	CDCP1
ENSG00000104327	-2.69334	3.90566	0.00364421	0.91804	CALB1
ENSG00000180176	-2.73288	0.284654	0.00367753	0.920568	TH
ENSG00000253405	-3.33628	-0.311185	0.00373562	0.9281	EVX1-AS
ENSG00000008394	1.65129	5.22965	0.00375455	0.9281	MGST1
ENSG00000005073	-7.42472	-0.56203	0.00380383	0.934442	HOXA11
ENSG00000167992	2.17629	3.31722	0.0038498	0.939897	VWCE
ENSG00000257520	-5.94878	0.641566	0.00389293	0.943644	RP11-896J10.3
ENSG00000106004	-7.40135	-0.581828	0.0039158	0.943644	HOXA5
ENSG00000173253	-5.04686	1.60388	0.00393672	0.943644	DMRT2
ENSG00000244556	-5.19232	-2.12897	0.00399135	0.946403	ODCP
ENSG00000183770	3.10864	1.27287	0.00399609	0.946403	FOXL2
ENSG00000125257	1.81786	3.75259	0.00409496	0.952566	ABCC4
ENSG00000180914	2.25483	2.48444	0.0040957	0.952566	OXTR
ENSG00000163219	3.94282	-1.76234	0.0041113	0.952566	ARHGAP25
ENSG00000229415	-5.89311	0.590882	0.00411845	0.952566	SFTA3
ENSG00000112394	2.87883	0.707983	0.00418135	0.957486	SLC16A10
ENSG00000240563	-3.16382	3.17872	0.00418814	0.957486	L1TD1
ENSG00000198785	-2.13386	1.99369	0.00425101	0.965372	GRIN3A
ENSG00000090104	-5.94983	1.042	0.00427145	0.965372	RGS1
ENSG00000197769	-2.52999	2.38148	0.00430683	0.967837	MAP1LC3C
ENSG00000103184	4.24574	-0.507962	0.00435593	0.973342	SEC14L5
ENSG00000147160	3.90065	-1.81588	0.00450973	0.997932	AWAT2
ENSG00000228314	7.23689	-0.760039	0.00452134	0.997932	CYP4F29P
ENSG00000148200	2.77478	5.40547	0.00454167	0.997932	NR6A1
ENSG00000101445	2.55689	2.27874	0.00457621	0.999334	PPP1R16B
ENSG00000233327	2.5154	0.0889937	0.00462104	0.999334	USP32P2
ENSG00000251226	-5.18215	-2.13378	0.00462386	0.999334	RP11-469N6.1
ENSG00000257150	4.09865	-1.65922	0.00466723	1	PGAM1P5
ENSG00000187678	-1.63117	6.67024	0.00480154	1	SPRY4
ENSG00000188910	5.19271	-2.15686	0.00483207	1	GJB3
ENSG00000214039	-3.68612	-1.82406	0.00483784	1	RP11-474D1.3
ENSG00000074410	-2.72915	5.64671	0.00486695	1	CA12
ENSG00000205325	3.14683	0.0635673	0.00488239	1	AC005863.1
ENSG00000206262	3.6556	0.323791	0.00501203	1	FOXL2NB
ENSG00000257184	-7.19938	-0.750789	0.00501335	1	HOXA10-HOXA9
ENSG00000248441	3.25402	-1.65959	0.00515098	1	LINC01197
ENSG00000174145	-2.7704	0.521208	0.00516753	1	NWD2
ENSG00000260918	-6.00782	-1.61127	0.00517206	1	RP11-731J8.2
ENSG00000234696	5.797	-1.78392	0.00518687	1	GPR50-AS1
ENSG00000125851	-2.45022	4.48625	0.00520505	1	PCSK2
ENSG00000183378	-3.76775	-1.78796	0.00530599	1	OVCH2
ENSG00000172789	-7.14414	-0.796303	0.00533378	1	HOXC5
ENSG00000134443	-2.26253	1.10899	0.00539318	1	GRP
ENSG00000128274	-3.0671	1.47411	0.00540602	1	A4GALT
ENSG00000197376	-6.06551	0.00261356	0.00545259	1	OR8S1
ENSG00000131620	-2.89284	1.98091	0.0054583	1	ANO1
ENSG00000253414	-4.92057	-0.967633	0.00548231	1	RP11-150O12.6
ENSG00000137672	-3.05033	0.337102	0.0055198	1	TRPC6
ENSG00000261482	5.7886	-1.79926	0.00558402	1	RP11-673P17.2
ENSG00000017427	-4.24273	1.97733	0.00563077	1	IGF1
ENSG00000261602	-2.10151	3.23386	0.0056937	1	CTD-2033A16.1
ENSG00000254579	3.10105	-0.915423	0.00571215	1	RP11-407P18.1
ENSG00000255690	-1.56721	6.61293	0.00583741	1	TRIL
ENSG00000165588	-4.18027	4.49122	0.00586992	1	OTX2
ENSG00000124216	-2.59789	3.34977	0.00587563	1	SNAI1
ENSG00000250033	-2.53585	0.499613	0.00590034	1	SLC7A11-AS1
ENSG00000154646	-4.20289	-1.54965	0.00595753	1	TMPRSS15
ENSG00000144355	-2.39378	5.22245	0.00601163	1	DLX1
ENSG00000225703	-4.99311	-2.23452	0.00612617	1	AC005522.7
ENSG00000255027	-3.06891	-1.31354	0.00618775	1	RP11-680F20.9
ENSG00000274877	2.80511	0.795221	0.00619417	1	RP11-65I12.1
ENSG00000131914	3.86389	6.69415	0.00650325	1	LIN28A
ENSG00000125398	-1.55955	6.36899	0.00650824	1	SOX9
ENSG00000127083	4.78076	-0.553737	0.00652587	1	OMD
ENSG00000268812	3.35995	-1.59136	0.0065334	1	RP1-102K2.8
ENSG00000130643	2.19412	-0.268741	0.00656905	1	CALY
ENSG00000152049	-4.14812	3.06415	0.00665557	1	KCNE4
ENSG00000178773	2.6564	-0.984856	0.0067689	1	CPNE7
ENSG00000251141	2.43899	-0.571149	0.00677973	1	RP11-53O19.1
ENSG00000259180	2.85435	1.22265	0.00678216	1	RP11-420M1.2
ENSG00000184058	2.85928	-0.0041302	0.00699878	1	TBX1
ENSG00000116833	-4.12204	-1.00936	0.00701507	1	NR5A2
ENSG00000183691	-2.23402	1.99703	0.00708433	1	NOG
ENSG00000147246	-6.27709	-1.42051	0.00709935	1	HTR2C
ENSG00000225991	-5.07929	-2.18851	0.00712751	1	RPL23AP34
ENSG00000155269	4.09086	2.63706	0.00720408	1	GPR78
ENSG00000266378	2.3859	0.0361051	0.00723432	1	RP11-214O1.3
ENSG00000122420	-2.93763	-0.707519	0.00724585	1	PTGFR
ENSG00000153002	-5.21805	-0.726514	0.00725115	1	CPB1
ENSG00000064195	-3.54174	0.572046	0.00737601	1	DLX3
ENSG00000115353	2.88757	1.17187	0.00739015	1	TACR1
ENSG00000021645	-2.11852	2.72983	0.00739285	1	NRXN3
ENSG00000134595	3.39319	7.00431	0.00741768	1	SOX3
ENSG00000177301	-1.84659	3.11044	0.00750813	1	KCNA2
ENSG00000234892	-2.08035	1.396	0.00753104	1	Z82214.2
ENSG00000248187	-5.89842	-1.71458	0.00754822	1	RP11-184M15.1
ENSG00000152785	-2.95478	0.205412	0.00761778	1	BMP3
ENSG00000109625	4.19865	2.69879	0.00763001	1	CPZ
ENSG00000250742	-3.40651	0.563286	0.00763902	1	RP11-834C11.4
ENSG00000158769	2.01704	2.70322	0.00766059	1	F11R
ENSG00000166670	-4.20887	1.97229	0.00771704	1	MMP10
ENSG00000272733	2.31005	-0.432929	0.00781157	1	KB-208E9.1
ENSG00000267646	-5.31497	-2.05173	0.0078247	1	CTC-499B15.7
ENSG00000254610	5.52749	-1.95651	0.00783965	1	RP5-903G2.2
ENSG00000207955	3.17372	4.77006	0.00784065	1	MIR219A2
ENSG00000258498	3.63898	2.81561	0.00784429	1	DIO3OS
ENSG00000257126	-4.32191	-1.41522	0.00801754	1	FOXG1-AS1
ENSG00000260426	-2.09228	1.08383	0.00807093	1	RP5-912I13.1
ENSG00000109851	3.55906	3.55537	0.00810026	1	DBX1
ENSG00000179284	-3.13207	-1.63363	0.00815107	1	DAND5
ENSG00000230453	2.68759	-0.0700238	0.00821524	1	ANKRD18B
ENSG00000177508	1.63569	5.87285	0.00843215	1	IRX3
ENSG00000143842	2.192	5.89453	0.00847068	1	SOX13
ENSG00000182053	3.91317	-1.23276	0.00866044	1	TRIM49B
ENSG00000113100	-2.9577	-1.42626	0.00867032	1	CDH9
ENSG00000163132	-2.17552	5.29068	0.00867763	1	MSX1
ENSG00000095596	2.66321	4.91356	0.00869964	1	CYP26A1
ENSG00000229920	4.96465	-2.2762	0.00873936	1	RPS4XP5
ENSG00000188662	-5.05888	-2.19721	0.0088338	1	HILS1
ENSG00000168405	6.68385	-1.20867	0.00889693	1	CMAHP
ENSG00000259439	-3.53079	2.66569	0.00893073	1	RP11-89K21.1
ENSG00000154721	1.73049	6.20285	0.00903646	1	JAM2
ENSG00000197406	3.15586	2.71218	0.009038	1	DIO3
ENSG00000154162	-2.55987	0.00850474	0.00907351	1	CDH12
ENSG00000250522	-3.8129	-1.73227	0.00909344	1	AC004066.3
ENSG00000106038	-2.80078	0.952112	0.00918483	1	EVX1
ENSG00000151834	-3.04725	-1.02339	0.00929499	1	GABRA2
ENSG00000183798	-1.64222	5.05993	0.00939612	1	EMILIN3
ENSG00000138496	2.12557	1.65423	0.00945635	1	PARP9
ENSG00000113430	-2.61969	-1.15091	0.00948267	1	IRX4
ENSG00000079557	-6.6445	-1.19271	0.00949736	1	AFM
ENSG00000005471	-1.96705	0.987119	0.00950156	1	ABCB4
ENSG00000241644	4.29821	-0.15795	0.00956021	1	INMT
ENSG00000137877	-2.7782	3.27095	0.00959035	1	SPTBN5
ENSG00000235890	3.01767	0.105498	0.00972873	1	TSPEAR-AS1
ENSG00000148734	-4.23393	-1.4629	0.00974028	1	NPFFR1
ENSG00000128918	-2.51961	1.89453	0.00983094	1	ALDH1A2
ENSG00000146910	-1.88782	4.04914	0.00985336	1	CNPY1
ENSG00000277714	2.94716	-1.51275	0.00992065	1	MIR6791
ENSG00000186150	6.06868	-1.65544	0.00994386	1	UBL4B
ENSG00000007237	-1.66258	3.97661	0.00994649	1	GAS7
ENSG00000108375	-1.98758	3.04823	0.00995417	1	RNF43
