# Supplementary material for: Discordant congenital Zika syndrome twins show differential in vitro viral susceptibility of neural progenitor cells
Source: Nat Commun. 2018 Feb 2;9:475. doi: 10.1038/s41467-017-02790-9 (PMC5797251; doi:10.1038/s41467-017-02790-9)
Supplement: Supplementary file 6 — Supplementary Data 4 [file 41467_2017_2790_MOESM6_ESM.xlsx]

## Sheet: Enrichment
Supplementary Data 4. Enriched GO terms among the 64 differentially expressed genes between NPCs derived from CZS-affected twins and NPCs from non-affected twins.
GroupID	Category	Term	Description	Log10 p-value	Log10 (q-value)	InTerm_InList	Genes	Symbols
1_Summary	GO Biological Processes	GO:0003002	regionalization	-13.8739	-9.62414	14/328	1959,2290,3221,3223,3225,3226,3232,4824,5727,6423,7476,7849,9355,340665,100131390,4880,5549	EGR2,FOXG1,HOXC4,HOXC6,HOXC9,HOXC10,HOXD3,NKX3-1,PTCH1,SFRP2,WNT7A,PAX8,LHX2,CYP26C1,SP9,NPPC,PRELP
1_Member	GO Biological Processes	GO:0003002	regionalization	-13.8739	-9.62414	14/328	1959,2290,3221,3223,3225,3226,3232,4824,5727,6423,7476,7849,9355,340665	EGR2,FOXG1,HOXC4,HOXC6,HOXC9,HOXC10,HOXD3,NKX3-1,PTCH1,SFRP2,WNT7A,PAX8,LHX2,CYP26C1
1_Member	GO Biological Processes	GO:0007389	pattern specification process	-12.4347	-8.48599	14/418	1959,2290,3221,3223,3225,3226,3232,4824,5727,6423,7476,7849,9355,340665	EGR2,FOXG1,HOXC4,HOXC6,HOXC9,HOXC10,HOXD3,NKX3-1,PTCH1,SFRP2,WNT7A,PAX8,LHX2,CYP26C1
1_Member	GO Biological Processes	GO:0009952	anterior/posterior pattern specification	-7.79945	-4.02686	8/199	3221,3223,3225,3226,3232,4824,6423,340665	HOXC4,HOXC6,HOXC9,HOXC10,HOXD3,NKX3-1,SFRP2,CYP26C1
1_Member	GO Biological Processes	GO:0048598	embryonic morphogenesis	-7.33229	-3.68464	11/564	2290,3221,3225,3226,3232,5727,6423,7476,7849,9355,100131390	FOXG1,HOXC4,HOXC9,HOXC10,HOXD3,PTCH1,SFRP2,WNT7A,PAX8,LHX2,SP9
1_Member	GO Biological Processes	GO:0009790	embryo development	-6.88869	-3.33795	13/939	2290,3221,3223,3225,3226,3232,4824,5727,6423,7476,7849,9355,100131390	FOXG1,HOXC4,HOXC6,HOXC9,HOXC10,HOXD3,NKX3-1,PTCH1,SFRP2,WNT7A,PAX8,LHX2,SP9
1_Member	GO Biological Processes	GO:0001501	skeletal system development	-5.89777	-2.6023	9/481	3221,3223,3225,3226,3232,4880,5549,6423,7476	HOXC4,HOXC6,HOXC9,HOXC10,HOXD3,NPPC,PRELP,SFRP2,WNT7A
1_Member	GO Biological Processes	GO:0009887	animal organ morphogenesis	-4.23097	-1.42842	10/972	2290,3221,3225,3232,4824,4880,5727,6423,7476,7849	FOXG1,HOXC4,HOXC9,HOXD3,NKX3-1,NPPC,PTCH1,SFRP2,WNT7A,PAX8
1_Member	GO Biological Processes	GO:0043009	chordate embryonic development	-3.59241	-0.936585	7/556	3223,3225,3232,4824,5727,6423,9355	HOXC6,HOXC9,HOXD3,NKX3-1,PTCH1,SFRP2,LHX2
1_Member	GO Biological Processes	GO:0009792	embryo development ending in birth or egg hatching	-3.57822	-0.936585	7/559	3223,3225,3232,4824,5727,6423,9355	HOXC6,HOXC9,HOXD3,NKX3-1,PTCH1,SFRP2,LHX2
1_Member	GO Biological Processes	GO:0048568	embryonic organ development	-3.43644	-0.867973	6/418	2290,3221,3225,3232,5727,7849	FOXG1,HOXC4,HOXC9,HOXD3,PTCH1,PAX8
1_Member	GO Biological Processes	GO:0048562	embryonic organ morphogenesis	-3.352	-0.809857	5/281	2290,3221,3225,3232,7849	FOXG1,HOXC4,HOXC9,HOXD3,PAX8
1_Member	GO Biological Processes	GO:0048706	embryonic skeletal system development	-2.56377	-0.291785	3/122	3223,3225,3232	HOXC6,HOXC9,HOXD3
2_Summary	GO Biological Processes	GO:0051093	negative regulation of developmental process	-6.68091	-3.20935	12/810	2290,3205,4824,4880,5727,6423,7476,7849,9547,55365,93649,146760,1392	FOXG1,HOXA9,NKX3-1,NPPC,PTCH1,SFRP2,WNT7A,PAX8,CXCL14,TMEM176A,MYOCD,RTN4RL1,CRH
2_Member	GO Biological Processes	GO:0051093	negative regulation of developmental process	-6.68091	-3.20935	12/810	2290,3205,4824,4880,5727,6423,7476,7849,9547,55365,93649,146760	FOXG1,HOXA9,NKX3-1,NPPC,PTCH1,SFRP2,WNT7A,PAX8,CXCL14,TMEM176A,MYOCD,RTN4RL1
2_Member	GO Biological Processes	GO:0045596	negative regulation of cell differentiation	-5.95922	-2.6126	10/616	2290,3205,4880,5727,6423,7476,9547,55365,93649,146760	FOXG1,HOXA9,NPPC,PTCH1,SFRP2,WNT7A,CXCL14,TMEM176A,MYOCD,RTN4RL1
2_Member	GO Biological Processes	GO:0051241	negative regulation of multicellular organismal process	-5.79096	-2.54125	12/983	1392,2290,3205,4824,4880,5727,6423,7476,7849,55365,93649,146760	CRH,FOXG1,HOXA9,NKX3-1,NPPC,PTCH1,SFRP2,WNT7A,PAX8,TMEM176A,MYOCD,RTN4RL1
2_Member	GO Biological Processes	GO:0010721	negative regulation of cell development	-2.46536	-0.236837	4/272	2290,4880,7476,146760	FOXG1,NPPC,WNT7A,RTN4RL1
3_Summary	GO Biological Processes	GO:0007417	central nervous system development	-6.18818	-2.78357	12/901	1392,1959,2290,3226,4852,5727,6423,7476,7849,9355,146760,340665,2596,5549,57611,79625,9547	CRH,EGR2,FOXG1,HOXC10,NPY,PTCH1,SFRP2,WNT7A,PAX8,LHX2,RTN4RL1,CYP26C1,GAP43,PRELP,ISLR2,NDNF,CXCL14
3_Member	GO Biological Processes	GO:0007417	central nervous system development	-6.18818	-2.78357	12/901	1392,1959,2290,3226,4852,5727,6423,7476,7849,9355,146760,340665	CRH,EGR2,FOXG1,HOXC10,NPY,PTCH1,SFRP2,WNT7A,PAX8,LHX2,RTN4RL1,CYP26C1
3_Member	GO Biological Processes	GO:0031175	neuron projection development	-5.62695	-2.41864	11/838	1959,2290,2596,4852,5549,6423,7476,9355,57611,79625,146760	EGR2,FOXG1,GAP43,NPY,PRELP,SFRP2,WNT7A,LHX2,ISLR2,NDNF,RTN4RL1
3_Member	GO Biological Processes	GO:0061564	axon development	-5.00106	-1.9296	8/467	1959,2290,2596,5549,7476,9355,57611,146760	EGR2,FOXG1,GAP43,PRELP,WNT7A,LHX2,ISLR2,RTN4RL1
3_Member	GO Biological Processes	GO:0048666	neuron development	-4.97519	-1.9296	11/981	1959,2290,2596,4852,5549,6423,7476,9355,57611,79625,146760	EGR2,FOXG1,GAP43,NPY,PRELP,SFRP2,WNT7A,LHX2,ISLR2,NDNF,RTN4RL1
3_Member	GO Biological Processes	GO:0007420	brain development	-4.6987	-1.75002	9/677	1392,1959,2290,4852,5727,6423,7476,9355,146760	CRH,EGR2,FOXG1,NPY,PTCH1,SFRP2,WNT7A,LHX2,RTN4RL1
3_Member	GO Biological Processes	GO:0060322	head development	-4.53152	-1.60403	9/711	1392,1959,2290,4852,5727,6423,7476,9355,146760	CRH,EGR2,FOXG1,NPY,PTCH1,SFRP2,WNT7A,LHX2,RTN4RL1
3_Member	GO Biological Processes	GO:0007409	axonogenesis	-4.27711	-1.44238	7/431	1959,2290,2596,5549,7476,9355,57611	EGR2,FOXG1,GAP43,PRELP,WNT7A,LHX2,ISLR2
3_Member	GO Biological Processes	GO:0009953	dorsal/ventral pattern formation	-4.18213	-1.39482	4/95	2290,5727,7476,9355	FOXG1,PTCH1,WNT7A,LHX2
3_Member	GO Biological Processes	GO:0030900	forebrain development	-3.77159	-1.04039	6/362	1392,2290,4852,7476,9355,146760	CRH,FOXG1,NPY,WNT7A,LHX2,RTN4RL1
3_Member	GO Biological Processes	GO:0048667	cell morphogenesis involved in neuron differentiation	-3.73429	-1.01606	7/527	1959,2290,2596,5549,7476,9355,57611	EGR2,FOXG1,GAP43,PRELP,WNT7A,LHX2,ISLR2
3_Member	GO Biological Processes	GO:0048812	neuron projection morphogenesis	-3.48588	-0.879617	7/579	1959,2290,2596,5549,7476,9355,57611	EGR2,FOXG1,GAP43,PRELP,WNT7A,LHX2,ISLR2
3_Member	GO Biological Processes	GO:0048858	cell projection morphogenesis	-3.41904	-0.859523	7/594	1959,2290,2596,5549,7476,9355,57611	EGR2,FOXG1,GAP43,PRELP,WNT7A,LHX2,ISLR2
3_Member	GO Biological Processes	GO:0032990	cell part morphogenesis	-3.33718	-0.80347	7/613	1959,2290,2596,5549,7476,9355,57611	EGR2,FOXG1,GAP43,PRELP,WNT7A,LHX2,ISLR2
3_Member	GO Biological Processes	GO:0000904	cell morphogenesis involved in differentiation	-3.16645	-0.67131	7/655	1959,2290,2596,5549,7476,9355,57611	EGR2,FOXG1,GAP43,PRELP,WNT7A,LHX2,ISLR2
3_Member	GO Biological Processes	GO:0007411	axon guidance	-2.7985	-0.446416	4/220	1959,2290,2596,9355	EGR2,FOXG1,GAP43,LHX2
3_Member	GO Biological Processes	GO:0097485	neuron projection guidance	-2.78412	-0.437503	4/222	1959,2290,2596,9355	EGR2,FOXG1,GAP43,LHX2
3_Member	GO Biological Processes	GO:0021987	cerebral cortex development	-2.71426	-0.399044	3/108	2290,4852,9355	FOXG1,NPY,LHX2
3_Member	GO Biological Processes	GO:0021537	telencephalon development	-2.67405	-0.363856	4/238	2290,4852,9355,146760	FOXG1,NPY,LHX2,RTN4RL1
3_Member	GO Biological Processes	GO:0000902	cell morphogenesis	-2.35282	-0.154052	7/911	1959,2290,2596,5549,7476,9355,57611	EGR2,FOXG1,GAP43,PRELP,WNT7A,LHX2,ISLR2
3_Member	GO Biological Processes	GO:0021543	pallium development	-2.21937	-0.0768727	3/162	2290,4852,9355	FOXG1,NPY,LHX2
3_Member	GO Biological Processes	GO:0006935	chemotaxis	-2.0921	0	5/548	1959,2290,2596,9355,9547	EGR2,FOXG1,GAP43,LHX2,CXCL14
3_Member	GO Biological Processes	GO:0042330	taxis	-2.08887	0	5/549	1959,2290,2596,9355,9547	EGR2,FOXG1,GAP43,LHX2,CXCL14
4_Summary	GO Biological Processes	GO:0021953	central nervous system neuron differentiation	-5.54451	-2.37398	6/175	2290,3226,4852,5727,6423,7476,100131390,2596,4880,9355,57611,79625,85004,93649,1392,4824,7849,1959	FOXG1,HOXC10,NPY,PTCH1,SFRP2,WNT7A,SP9,GAP43,NPPC,LHX2,ISLR2,NDNF,RERG,MYOCD,CRH,NKX3-1,PAX8,EGR2
4_Member	GO Biological Processes	GO:0021953	central nervous system neuron differentiation	-5.54451	-2.37398	6/175	2290,3226,4852,5727,6423,7476	FOXG1,HOXC10,NPY,PTCH1,SFRP2,WNT7A
4_Member	GO Biological Processes	GO:0035113	embryonic appendage morphogenesis	-5.0144	-1.9296	5/125	3226,5727,6423,7476,100131390	HOXC10,PTCH1,SFRP2,WNT7A,SP9
4_Member	GO Biological Processes	GO:0030326	embryonic limb morphogenesis	-5.0144	-1.9296	5/125	3226,5727,6423,7476,100131390	HOXC10,PTCH1,SFRP2,WNT7A,SP9
4_Member	GO Biological Processes	GO:0045165	cell fate commitment	-4.74989	-1.75002	6/241	2290,2596,3226,5727,6423,7476	FOXG1,GAP43,HOXC10,PTCH1,SFRP2,WNT7A
4_Member	GO Biological Processes	GO:0035108	limb morphogenesis	-4.70212	-1.75002	5/145	3226,5727,6423,7476,100131390	HOXC10,PTCH1,SFRP2,WNT7A,SP9
4_Member	GO Biological Processes	GO:0035107	appendage morphogenesis	-4.70212	-1.75002	5/145	3226,5727,6423,7476,100131390	HOXC10,PTCH1,SFRP2,WNT7A,SP9
4_Member	GO Biological Processes	GO:0048736	appendage development	-4.40776	-1.53479	5/167	3226,5727,6423,7476,100131390	HOXC10,PTCH1,SFRP2,WNT7A,SP9
4_Member	GO Biological Processes	GO:0060173	limb development	-4.40776	-1.53479	5/167	3226,5727,6423,7476,100131390	HOXC10,PTCH1,SFRP2,WNT7A,SP9
4_Member	GO Biological Processes	GO:0040007	growth	-4.40429	-1.53479	10/927	2596,4880,5727,6423,7476,9355,57611,79625,85004,93649	GAP43,NPPC,PTCH1,SFRP2,WNT7A,LHX2,ISLR2,NDNF,RERG,MYOCD
4_Member	GO Biological Processes	GO:0035295	tube development	-4.36521	-1.51344	8/573	1392,4824,5727,6423,7476,7849,9355,93649	CRH,NKX3-1,PTCH1,SFRP2,WNT7A,PAX8,LHX2,MYOCD
4_Member	GO Biological Processes	GO:0001838	embryonic epithelial tube formation	-3.7887	-1.04414	4/120	5727,6423,7849,9355	PTCH1,SFRP2,PAX8,LHX2
4_Member	GO Biological Processes	GO:0072175	epithelial tube formation	-3.68104	-0.987626	4/128	5727,6423,7849,9355	PTCH1,SFRP2,PAX8,LHX2
4_Member	GO Biological Processes	GO:0048589	developmental growth	-3.57351	-0.936585	7/560	2596,4880,5727,6423,7476,9355,57611	GAP43,NPPC,PTCH1,SFRP2,WNT7A,LHX2,ISLR2
4_Member	GO Biological Processes	GO:0035148	tube formation	-3.50888	-0.892641	4/142	5727,6423,7849,9355	PTCH1,SFRP2,PAX8,LHX2
4_Member	GO Biological Processes	GO:0016331	morphogenesis of embryonic epithelium	-3.46303	-0.876076	4/146	5727,6423,7849,9355	PTCH1,SFRP2,PAX8,LHX2
4_Member	GO Biological Processes	GO:0048754	branching morphogenesis of an epithelial tube	-3.44061	-0.867973	4/148	4824,5727,6423,7849	NKX3-1,PTCH1,SFRP2,PAX8
4_Member	GO Biological Processes	GO:0040008	regulation of growth	-3.31195	-0.786514	7/619	2596,4880,5727,6423,57611,85004,93649	GAP43,NPPC,PTCH1,SFRP2,ISLR2,RERG,MYOCD
4_Member	GO Biological Processes	GO:0060562	epithelial tube morphogenesis	-3.16515	-0.67131	5/309	4824,5727,6423,7849,9355	NKX3-1,PTCH1,SFRP2,PAX8,LHX2
4_Member	GO Biological Processes	GO:0001708	cell fate specification	-3.13842	-0.656303	3/77	3226,5727,6423	HOXC10,PTCH1,SFRP2
4_Member	GO Biological Processes	GO:0061138	morphogenesis of a branching epithelium	-3.12069	-0.656303	4/180	4824,5727,6423,7849	NKX3-1,PTCH1,SFRP2,PAX8
4_Member	GO Biological Processes	GO:0030278	regulation of ossification	-3.12069	-0.656303	4/180	1959,4880,5727,6423	EGR2,NPPC,PTCH1,SFRP2
4_Member	GO Biological Processes	GO:0061053	somite development	-3.01359	-0.571216	3/85	4824,5727,6423	NKX3-1,PTCH1,SFRP2
4_Member	GO Biological Processes	GO:0001843	neural tube closure	-3.01359	-0.571216	3/85	5727,6423,9355	PTCH1,SFRP2,LHX2
4_Member	GO Biological Processes	GO:0001763	morphogenesis of a branching structure	-3.00801	-0.571216	4/193	4824,5727,6423,7849	NKX3-1,PTCH1,SFRP2,PAX8
4_Member	GO Biological Processes	GO:0060606	tube closure	-2.99886	-0.568696	3/86	5727,6423,9355	PTCH1,SFRP2,LHX2
4_Member	GO Biological Processes	GO:0001656	metanephros development	-2.96995	-0.552751	3/88	4824,5727,7849	NKX3-1,PTCH1,PAX8
4_Member	GO Biological Processes	GO:0002009	morphogenesis of an epithelium	-2.96259	-0.551726	6/515	4824,5727,6423,7476,7849,9355	NKX3-1,PTCH1,SFRP2,WNT7A,PAX8,LHX2
4_Member	GO Biological Processes	GO:0035239	tube morphogenesis	-2.94554	-0.540929	5/346	4824,5727,6423,7849,9355	NKX3-1,PTCH1,SFRP2,PAX8,LHX2
4_Member	GO Biological Processes	GO:0014020	primary neural tube formation	-2.92787	-0.529415	3/91	5727,6423,9355	PTCH1,SFRP2,LHX2
4_Member	GO Biological Processes	GO:0048646	anatomical structure formation involved in morphogenesis	-2.87582	-0.495341	8/953	1959,4824,5727,6423,7476,7849,9355,79625	EGR2,NKX3-1,PTCH1,SFRP2,WNT7A,PAX8,LHX2,NDNF
4_Member	GO Biological Processes	GO:0001841	neural tube formation	-2.80995	-0.452328	3/100	5727,6423,9355	PTCH1,SFRP2,LHX2
4_Member	GO Biological Processes	GO:0045667	regulation of osteoblast differentiation	-2.71426	-0.399044	3/108	4880,5727,6423	NPPC,PTCH1,SFRP2
4_Member	GO Biological Processes	GO:0050680	negative regulation of epithelial cell proliferation	-2.63656	-0.336265	3/115	4824,5727,6423	NKX3-1,PTCH1,SFRP2
4_Member	GO Biological Processes	GO:0048729	tissue morphogenesis	-2.5732	-0.296619	6/615	4824,5727,6423,7476,7849,9355	NKX3-1,PTCH1,SFRP2,WNT7A,PAX8,LHX2
4_Member	GO Biological Processes	GO:0008285	negative regulation of cell proliferation	-2.51802	-0.264775	6/631	4824,4880,5727,6423,85004,93649	NKX3-1,NPPC,PTCH1,SFRP2,RERG,MYOCD
4_Member	GO Biological Processes	GO:0051302	regulation of cell division	-2.47654	-0.243865	3/131	4824,5727,6423	NKX3-1,PTCH1,SFRP2
4_Member	GO Biological Processes	GO:0072001	renal system development	-2.42052	-0.204236	4/280	4824,5727,7849,93649	NKX3-1,PTCH1,PAX8,MYOCD
4_Member	GO Biological Processes	GO:0048638	regulation of developmental growth	-2.40408	-0.191799	4/283	4880,5727,6423,57611	NPPC,PTCH1,SFRP2,ISLR2
4_Member	GO Biological Processes	GO:0050678	regulation of epithelial cell proliferation	-2.35068	-0.154052	4/293	4824,5727,6423,7476	NKX3-1,PTCH1,SFRP2,WNT7A
4_Member	GO Biological Processes	GO:0021915	neural tube development	-2.2647	-0.104897	3/156	5727,6423,9355	PTCH1,SFRP2,LHX2
4_Member	GO Biological Processes	GO:0001655	urogenital system development	-2.24021	-0.0839187	4/315	4824,5727,7849,93649	NKX3-1,PTCH1,PAX8,MYOCD
4_Member	GO Biological Processes	GO:0050673	epithelial cell proliferation	-2.0902	0	4/348	4824,5727,6423,7476	NKX3-1,PTCH1,SFRP2,WNT7A
5_Summary	GO Biological Processes	GO:0051216	cartilage development	-4.24134	-1.42842	5/181	3221,3232,4880,6423,7476,3225	HOXC4,HOXD3,NPPC,SFRP2,WNT7A,HOXC9
5_Member	GO Biological Processes	GO:0051216	cartilage development	-4.24134	-1.42842	5/181	3221,3232,4880,6423,7476	HOXC4,HOXD3,NPPC,SFRP2,WNT7A
5_Member	GO Biological Processes	GO:0048705	skeletal system morphogenesis	-3.98599	-1.22267	5/205	3225,3232,4880,6423,7476	HOXC9,HOXD3,NPPC,SFRP2,WNT7A
5_Member	GO Biological Processes	GO:0061448	connective tissue development	-3.69195	-0.987626	5/237	3221,3232,4880,6423,7476	HOXC4,HOXD3,NPPC,SFRP2,WNT7A
5_Member	GO Biological Processes	GO:0002062	chondrocyte differentiation	-2.8609	-0.492002	3/96	4880,6423,7476	NPPC,SFRP2,WNT7A

## Sheet: Annotation
Input ID	Gene ID	Type	Tax ID	Homologene Gene ID	Homologene Gene Tax ID	Gene Symbol	Synonyms	Type of Gene	Description	Gene Summary	Gene Location	Biological Process (GO)	GOSlim (Ontology)	Cellular Component (GO)	Molecular Function (GO)	Kinase Class (UniProt)	Protein Function (Protein Atlas)	InterPro	Ensembl Protein Family	Subcellular Location (Protein Atlas)	Secreted (UniProt)	Secreted (Protein Altas)	Transmembrane (UniProt)	Membrane (Protein Altas)	Appris (Ensembl)	Transmembrane (TMHMM)	Plasma (Protein Altas)	JAX	GOSlim (Phenotype)	Orphanet	OMIM	Pathogenic LoF (ClinVar)	dbGap (NCBI)	GWAS (NHGRI-EBI)	Developmental Disorders (DDG2P)	Variations (Ensembl)	Drug (DrugBank)	Gene RIF (NCBI)	Pubmed Count	Isoforms ID Map	Tissue Specificity (TiGER)	RNA Tissue Category (Protein Atlas)	Protein Expression Normal (Protein Atlas)	Protein Expression Cancer (Protein Atlas)	Canonical Pathways	KEGG Pathway	KEGG Functional Set	KEGG Structural Complex	Hallmark Gene Sets
DDIT4L	115265	symbol	H. sapiens	115265	H. sapiens	DDIT4L	REDD2|Rtp801L	protein-coding	DNA damage inducible transcript 4 like		chr4:100185870-100190498	GO:0009968 negative regulation of signal transduction;GO:0010648 negative regulation of cell communication;GO:0023057 negative regulation of signaling	[GO:0003674] molecular_function;[GO:0008150] biological_process;[GO:0007165] signal transduction;[GO:0005575] cellular_component;[GO:0005622] intracellular;[GO:0005623] cell;[GO:0005737] cytoplasm	GO:0005737 cytoplasm;GO:0044424 intracellular part;GO:0005622 intracellular	GO:0005515 protein binding;GO:0005488 binding;GO:0003674 molecular_function			[IPR012918] RTP801-like		Actin filaments;Nucleoplasm;Plasma membrane(Uncertain)					principal2;alternative1						OMIM:607730							3	14	Refseq_RNA:NM_145244,Refseq_Prot:NP_660287,Ensembl_Trans:ENST00000273990,Ensembl_Gene:ENSG00000145358,Ensembl_Prot:ENSP00000354830,UCSC_ID:uc003hvq.4,Uniprot_ID:Q96D03,APPRIS:principal2,Status:VALIDATED|Refseq_RNA:XM_005262721,Refseq_Prot:-,Ensembl_Trans:ENST00000273990,Ensembl_Gene:ENSG00000145358,Ensembl_Prot:ENSP00000354830,UCSC_ID:uc003hvq.4,Uniprot_ID:Q96D03,APPRIS:principal2,Status:-|Refseq…	uterus	Tissue enhanced
SHISA3	152573	symbol	H. sapiens	152573	H. sapiens	SHISA3	hShisa3	protein-coding	shisa family member 3		chr4:42397839-42402487	GO:0007275 multicellular organism development;GO:0048856 anatomical structure development;GO:0044707 single-multicellular organism process	[GO:0003674] molecular_function;[GO:0008150] biological_process;[GO:0005783] endoplasmic reticulum;[GO:0043226] organelle;[GO:0005575] cellular_component;[GO:0005622] intracellular;[GO:0005623] cell;[GO:0005737] cytoplasm	GO:0005789 endoplasmic reticulum membrane;GO:0044432 endoplasmic reticulum part;GO:0042175 nuclear outer membrane-endoplasmic reticulum membrane network	GO:0005515 protein binding;GO:0005488 binding;GO:0003674 molecular_function			[IPR026910] Shisa family		Cytosol;Lipid droplets(Approved)			3	Predicted membrane proteins	principal1	Yes		normal phenotype			OMIM:617325		Socioeconomic Factors					1	4	Refseq_RNA:NM_001080505,Refseq_Prot:NP_001073974,Ensembl_Trans:ENST00000319234,Ensembl_Gene:ENSG00000178343,Ensembl_Prot:ENSP00000326445,UCSC_ID:uc003gwp.3,Uniprot_ID:A0PJX4,APPRIS:principal1,Status:PROVISIONAL		Tissue enhanced
RP11-216N14.5						None	None	None	None	None	None	None	None	None	None	None	None	None	None	None	None	None	None	None	None	None	None	None	None	None	None	None	None	None	None	None	None	None	None	None	None	None	None	None	None	None	None	None	None
SFRP2	6423	symbol	H. sapiens	6423	H. sapiens	SFRP2	FRP-2|SARP1|SDF-5	protein-coding	secreted frizzled related protein 2	This gene encodes a member of the SFRP family that contains a cysteine-rich domain homologous to the putative Wnt-binding site of Frizzled proteins. SFRPs act as soluble modulators of Wnt signaling. Methylation of this gene is a potential marker for the presence of colorectal cancer. [provided by RefSeq, Jul 2008]	chr4:153780590-153789076	GO:2000041 negative regulation of planar cell polarity pathway involved in axis elongation;GO:0090179 planar cell polarity pathway involved in neural tube closure;GO:0042662 negative regulation of mesodermal cell fate specification	[GO:0009058] biosynthetic process;[GO:0034641] cellular nitrogen compound metabolic process;[GO:0004871] signal transducer activity;[GO:0005575] cellular_component;[GO:0005615] extracellular space;[GO:0005576] extracellular region;[GO:0048646] anatomical structure formation involved in morphogenesis;[GO:0040007] growth;[GO:0009790] embryo development;[GO:0002376] immune system process;[GO:0003674…	GO:0031012 extracellular matrix;GO:0005615 extracellular space;GO:0044421 extracellular region part	GO:0061133 endopeptidase activator activity;GO:0048018 receptor agonist activity;GO:0030546 receptor activator activity			[IPR001134] Netrin domain;[IPR008993] Tissue inhibitor of metalloproteinases-like, OB-fold;[IPR018933] Netrin module, non-TIMP type;[IPR020067] Frizzled domain			yes	Predicted secreted proteins			principal1			growth/size/body region phenotype; cardiovascular system phenotype; normal phenotype; mortality/aging; muscle phenotype; homeostasis/metabolism phenotype; cellular phenotype; reproductive system phenotype; embryo phenotype; endocrine/exocrine gland phenotype; nervous system phenotype; skeleton phenotype; limbs/digits/tail phenotype; craniofacial phenotype	[GO:0003214] cardiac left ventricle morphogenesis;[GO:0008285] negative regulation of cell proliferation;[GO:0003151] outflow tract morphogenesis;[GO:0043065] positive regulation of apoptotic process		OMIM:604157		Albuminuria;Body Mass Index;Apolipoproteins C	Electrocardiography				65	86	Refseq_RNA:NM_003013,Refseq_Prot:NP_003004,Ensembl_Trans:ENST00000274063,Ensembl_Gene:ENSG00000145423,Ensembl_Prot:ENSP00000274063,UCSC_ID:uc003inv.2,Uniprot_ID:Q96HF1,APPRIS:principal1,Status:REVIEWED		Tissue enhanced			(M5883)NABA SECRETED FACTORS; (M5885)NABA MATRISOME ASSOCIATED; (M5889)NABA MATRISOME	(hsa04310)Wnt signaling pathway; (ko04310)Wnt signaling pathway
MYOCD	93649	symbol	H. sapiens	93649	H. sapiens	MYOCD	MYCD	protein-coding	myocardin	This gene encodes a nuclear protein, which is expressed in heart, aorta, and in smooth muscle cell-containing tissues. It functions as a transcriptional co-activator of serum response factor (SRF) and modulates expression of cardiac and smooth muscle-specific SRF-target genes, and thus may play a crucial role in cardiogenesis and differentiation of the smooth muscle cell lineage. Alternatively sp…	chr17:12665890-12768948	GO:2000724 positive regulation of cardiac vascular smooth muscle cell differentiation;GO:1904753 negative regulation of vascular associated smooth muscle cell migration;GO:0003257 positive regulation of transcription from RNA polymerase II promoter involved in myocardial precursor cell differentiation	[GO:0008150] biological_process;[GO:0034641] cellular nitrogen compound metabolic process;[GO:0005634] nucleus;[GO:0005623] cell;[GO:0043226] organelle;[GO:0005575] cellular_component;[GO:0005622] intracellular;[GO:0000988] transcription factor activity, protein binding;[GO:0003674] molecular_function;[GO:0048856] anatomical structure development;[GO:0030154] cell differentiation;[GO:0009058] bio…	GO:0000790 nuclear chromatin;GO:0044454 nuclear chromosome part;GO:0000785 chromatin	GO:0001105 RNA polymerase II transcription coactivator activity;GO:0001190 transcriptional activator activity, RNA polymerase II transcription factor binding;GO:0070412 R-SMAD binding			[IPR003034] SAP domain;[IPR004018] RPEL repeat							alternative2;principal3		Plasma proteins	growth/size/body region phenotype; cardiovascular system phenotype; normal phenotype; mortality/aging; muscle phenotype; homeostasis/metabolism phenotype; cellular phenotype; embryo phenotype	[GO:1900222] negative regulation of beta-amyloid clearance;[GO:0051145] cardiac vascular smooth muscle cell differentiation		OMIM:606127	Human Phenotype Ontology:HP:0001249; Human Phenotype Ontology:HP:0002386; Human Phenotype Ontology:HP:0010520(Seizures); Human Phenotype Ontology:HP:0002382; Human Phenotype Ontology:HP:0001303; Human Phenotype Ontology:HP:0007154; MedGen:C1959629; Human Phenotype Ontology:HP:0001286; Human Phenotype Ontology:HP:0002482; Human Phenotype Ontology:HP:0002417; Human Phenotype Ontology:HP:0000730; Hu…	Hip;Body Height			[rs137939966] Intellectual disability{likely pathogenic}(dbSNP)		42	75	Refseq_RNA:NM_153604,Refseq_Prot:NP_705832,Ensembl_Trans:ENST00000343344,Ensembl_Gene:ENSG00000141052,Ensembl_Prot:ENSP00000341835,UCSC_ID:uc002gnn.4,Uniprot_ID:Q8IZQ8,APPRIS:principal3,Status:REVIEWED|Refseq_RNA:NM_001146312,Refseq_Prot:NP_001139784,Ensembl_Trans:ENST00000425538,Ensembl_Gene:ENSG00000141052,Ensembl_Prot:ENSP00000401678,UCSC_ID:uc002gno.4,Uniprot_ID:Q8IZQ8,APPRIS:alternative2,Sta…	uterus	Tissue enhanced	Normal tissues showed moderate nuclear positivity.	Cancers generally showed moderate nuclear positivity.	(M186)PID PDGFRB PATHWAY
NPPC	4880	symbol	H. sapiens	4880	H. sapiens	NPPC	CNP|CNP2	protein-coding	natriuretic peptide C	This gene encodes a preproprotein that is proteolytically processed to generate multiple protein products. These products include the cardiac natriuretic peptides CNP-53, CNP-29 and CNP-22, which belong to the natriuretic family of peptides. The encoded peptides exhibit vasorelaxation activity in laboratory animals and elevated levels of CNP-22 have been observed in the plasma of chronic heart fa…	chr2:231922094-231926403	GO:1900194 negative regulation of oocyte maturation;GO:0003419 growth plate cartilage chondrocyte proliferation;GO:0003418 growth plate cartilage chondrocyte differentiation	[GO:0006950] response to stress;[GO:0021700] developmental maturation;[GO:0030154] cell differentiation;[GO:0048856] anatomical structure development;[GO:0003674] molecular_function;[GO:0040007] growth;[GO:0008283] cell proliferation;[GO:0003013] circulatory system process;[GO:0007165] signal transduction;[GO:0016023] cytoplasmic membrane-bounded vesicle;[GO:0007049] cell cycle;[GO:0043226] organ…	GO:0030141 secretory granule;GO:0099503 secretory vesicle;GO:0005615 extracellular space	GO:0051428 peptide hormone receptor binding;GO:0051427 hormone receptor binding;GO:0005179 hormone activity		Transporters/Transporter channels and pores	[IPR000663] Natriuretic peptide;[IPR002406] Natriuretic peptide, C type;[IPR030480] Natriuretic peptide, conserved site			yes	Predicted secreted proteins			principal1			growth/size/body region phenotype; mortality/aging; homeostasis/metabolism phenotype; reproductive system phenotype; endocrine/exocrine gland phenotype; nervous system phenotype; skeleton phenotype; limbs/digits/tail phenotype; craniofacial phenotype			OMIM:600296			Body Height				62	90	Refseq_RNA:NM_024409,Refseq_Prot:NP_077720,Ensembl_Trans:ENST00000409852,Ensembl_Gene:ENSG00000163273,Ensembl_Prot:ENSP00000387159,UCSC_ID:uc002vsl.3,Uniprot_ID:P23582,APPRIS:principal1,Status:REVIEWED|Refseq_RNA:XM_011511245,Refseq_Prot:XP_011509547,Ensembl_Trans:ENST00000295440,Ensembl_Gene:ENSG00000163273,Ensembl_Prot:ENSP00000295440,UCSC_ID:uc021vye.1,Uniprot_ID:P23582,APPRIS:principal1,Statu…		Tissue enhanced	Most normal tissues showed weak to moderate cytoplasmic positivity. Nasopharynx, parathyroid gland and bone marrow cells were strongly stained. Bile duct cells, glomeruli, smooth muscle and ovarian stroma were negative.	Most malignancies showed moderate cytoplasmic positivity. Few cases of skin cancer were strongly stained. Lung cancer, malignant glioma and lymphoma were generally weakly stained or negative.		(hsa05418)Fluid shear stress and atherosclerosis; (ko05418)Fluid shear stress and atherosclerosis
SPARCL1	8404	symbol	H. sapiens	8404	H. sapiens	SPARCL1	MAST 9|MAST9|PIG33|SC1	protein-coding	SPARC like 1		chr4:87473330-87529503	GO:0007165 signal transduction;GO:0044700 single organism signaling;GO:0023052 signaling	[GO:0008150] biological_process;[GO:0043226] organelle;[GO:0007165] signal transduction;[GO:0003674] molecular_function;[GO:0043167] ion binding;[GO:0005575] cellular_component;[GO:0005576] extracellular region;[GO:0005578] proteinaceous extracellular matrix;[GO:0005615] extracellular space	GO:0005578 proteinaceous extracellular matrix;GO:0031012 extracellular matrix;GO:0070062 extracellular exosome	GO:0005518 collagen binding;GO:0050840 extracellular matrix binding;GO:0032403 protein complex binding			[IPR001999] Osteonectin-like, conserved site;[IPR002048] EF-hand domain;[IPR002350] Kazal domain;[IPR003645] Follistatin-like, N-terminal;[IPR011992] EF-hand domain pair;[IPR015369] Follistatin/Osteonectin EGF domain;[IPR016359] SPARC-like protein 1;[IPR018247] EF-Hand 1, calcium-binding site;[IPR019577] SPARC/Testican, calcium-binding domain		Endoplasmic reticulum(Approved)	yes	Predicted secreted proteins			principal3;alternative2		Plasma proteins	nervous system phenotype			OMIM:606041		Carotid Arteries					17	31	Refseq_RNA:NM_001128310,Refseq_Prot:NP_001121782,Ensembl_Trans:ENST00000418378,Ensembl_Gene:ENSG00000152583,Ensembl_Prot:ENSP00000414856,UCSC_ID:uc010ikm.4,Uniprot_ID:Q14515,APPRIS:principal3,Status:VALIDATED|Refseq_RNA:NM_004684,Refseq_Prot:NP_004675,Ensembl_Trans:ENST00000282470,Ensembl_Gene:ENSG00000152583,Ensembl_Prot:ENSP00000282470,UCSC_ID:uc003hqs.5,Uniprot_ID:Q14515,APPRIS:principal3,Stat…	soft_tissue	Mixed	Cells in CNS exhibited moderate to strong cytoplasmic and occasional nuclear positivity. Salivary glands, fallopian tubes and Leydig cells showed distinct staining while cases of squamous epithelia exhibited moderate staining in subsets of cells. Remaining normal tissues were negative.	Malignant gliomas exhibited moderate to strong cytoplasmic and occasional nuclear positivity. Remaining malignant cells were generally negative.	(M3008)NABA ECM GLYCOPROTEINS; (M5884)NABA CORE MATRISOME; (M5889)NABA MATRISOME				(M5953)HALLMARK KRAS SIGNALING UP; (M5905)HALLMARK ADIPOGENESIS
RERG	85004	symbol	H. sapiens	85004	H. sapiens	RERG		protein-coding	RAS like estrogen regulated growth inhibitor	RERG, a member of the RAS superfamily of GTPases, inhibits cell proliferation and tumor formation (Finlin et al., 2001 [PubMed 11533059]).[supplied by OMIM, Mar 2009]	chr12:15107782-15221477	GO:0030308 negative regulation of cell growth;GO:0045926 negative regulation of growth;GO:0001558 regulation of cell growth	[GO:0005622] intracellular;[GO:0043167] ion binding;[GO:0005575] cellular_component;[GO:0006810] transport;[GO:0008283] cell proliferation;[GO:0007165] signal transduction;[GO:0003924] GTPase activity;[GO:0040007] growth;[GO:0008150] biological_process;[GO:0005737] cytoplasm;[GO:0005634] nucleus;[GO:0043226] organelle;[GO:0005623] cell;[GO:0005829] cytosol;[GO:0003674] molecular_function	GO:0005829 cytosol;GO:0005634 nucleus;GO:0044444 cytoplasmic part	GO:0030331 estrogen receptor binding;GO:0019003 GDP binding;GO:0035258 steroid hormone receptor binding			[IPR001806] Small GTPase superfamily;[IPR003578] Small GTPase superfamily, Rho type;[IPR003579] Small GTPase superfamily, Rab type;[IPR005225] Small GTP-binding protein domain;[IPR020849] Small GTPase superfamily, Ras type;[IPR027417] P-loop containing nucleoside triphosphate hydrolase							principal1						OMIM:612664							7	13	Refseq_RNA:NM_032918,Refseq_Prot:NP_116307,Ensembl_Trans:ENST00000256953,Ensembl_Gene:ENSG00000134533,Ensembl_Prot:ENSP00000256953,UCSC_ID:uc001rct.4,Uniprot_ID:Q96A58,APPRIS:principal1,Status:VALIDATED|Refseq_RNA:NM_001190726,Refseq_Prot:NP_001177655,Ensembl_Trans:ENST00000546331,Ensembl_Gene:ENSG00000134533,Ensembl_Prot:ENSP00000444485,UCSC_ID:uc010shu.3,Uniprot_ID:Q96A58,APPRIS:-,Status:VALIDA…		Mixed	Smooth muscle cells and skeletal myocytes showed weak to moderate cytoplasmic positivity. Fallopian tubes and epididymis showed moderate cytoplasmic and membranous immunoreactivity. Remaining normal tissues were negative.	Thyroid cancers showed weak to moderate cytoplasmic immunoreactivity. Remaining cancer tissues were generally negative.
GAP43	2596	symbol	H. sapiens	2596	H. sapiens	GAP43	B-50|PP46	protein-coding	growth associated protein 43	The protein encoded by this gene has been termed a 'growth' or 'plasticity' protein because it is expressed at high levels in neuronal growth cones during development and axonal regeneration. This protein is considered a crucial component of an effective regenerative response in the nervous system. Alternatively spliced transcript variants encoding distinct isoforms have been found for this gene.…	chr3:115623304-115721487	GO:0016198 axon choice point recognition;GO:0051489 regulation of filopodium assembly;GO:0007411 axon guidance	[GO:0008150] biological_process;[GO:0006950] response to stress;[GO:0007165] signal transduction;[GO:0040007] growth;[GO:0022607] cellular component assembly;[GO:0005575] cellular_component;[GO:0005622] intracellular;[GO:0005623] cell;[GO:0003674] molecular_function;[GO:0005886] plasma membrane;[GO:0043226] organelle;[GO:0005856] cytoskeleton;[GO:0008289] lipid binding;[GO:0043167] ion binding;[G…	GO:0032584 growth cone membrane;GO:0031527 filopodium membrane;GO:0090723 growth cone part	GO:0035727 lysophosphatidic acid binding;GO:0001786 phosphatidylserine binding;GO:1901981 phosphatidylinositol phosphate binding		Transporters/Transporter channels and pores	[IPR000048] IQ motif, EF-hand binding site;[IPR001422] Neuromodulin (GAP-43);[IPR017454] Neuromodulin (GAP-43), C-terminal;[IPR018243] Neuromodulin, palmitoylation/phosphorylation site;[IPR018947] Neuromodulin gap junction N-terminal		Plasma membrane(Validated)					principal1		Plasma proteins	growth/size/body region phenotype; mortality/aging; cellular phenotype; nervous system phenotype; vision/eye phenotype			OMIM:162060		Diabetic Nephropathies;Heart Failure					22	59	Refseq_RNA:NM_002045,Refseq_Prot:NP_002036,Ensembl_Trans:ENST00000305124,Ensembl_Gene:ENSG00000172020,Ensembl_Prot:ENSP00000305010,UCSC_ID:uc003ebq.3,Uniprot_ID:P17677,APPRIS:principal1,Status:REVIEWED|Refseq_RNA:NM_001130064,Refseq_Prot:NP_001123536,Ensembl_Trans:ENST00000393780,Ensembl_Gene:ENSG00000172020,Ensembl_Prot:ENSP00000377372,UCSC_ID:uc003ebr.3,Uniprot_ID:P17677,APPRIS:-,Status:REVIEWE…	brain;peripheral_nervous_system	Tissue enriched	Strong cytoplasmic and nuclear immunoreactivity was observed in cells of the CNS and in peripheral nerves. Neuropil was distinctly stained. Remaining normal tissues were negative.	Moderate to strong nuclear and cytoplasmic immunoreactivity was observed in few gliomas. Remaining tumors were negative.	(M266)PID NCADHERIN PATHWAY
ISLR2	57611	symbol	H. sapiens	57611	H. sapiens	ISLR2	LINX	protein-coding	immunoglobulin superfamily containing leucine rich repeat 2		chr15:74129374-74136802;chr15:74129655-74136802;chr15:74130249-74136802;chr15:74130402-74136802	GO:0045773 positive regulation of axon extension;GO:0050772 positive regulation of axonogenesis;GO:0030516 regulation of axon extension	[GO:0030154] cell differentiation;[GO:0000902] cell morphogenesis;[GO:0008150] biological_process;[GO:0048856] anatomical structure development;[GO:0005886] plasma membrane;[GO:0003674] molecular_function;[GO:0040007] growth;[GO:0005575] cellular_component;[GO:0005623] cell	GO:0009986 cell surface;GO:0005886 plasma membrane;GO:0071944 cell periphery				[IPR032675] Leucine-rich repeat domain, L domain-like;[IPR000483] Cysteine-rich flanking region, C-terminal;[IPR001611] Leucine-rich repeat;[IPR003591] Leucine-rich repeat, typical subtype;[IPR007110] Immunoglobulin-like domain				Predicted secreted proteins	3	Predicted membrane proteins	principal1	Yes		behavior/neurological phenotype; mortality/aging; nervous system phenotype			OMIM:614179								6	Refseq_RNA:NM_001130136,Refseq_Prot:NP_001123608,Ensembl_Trans:ENST00000361742,Ensembl_Gene:ENSG00000167178,Ensembl_Prot:ENSP00000355402,UCSC_ID:uc002axd.3,Uniprot_ID:Q6UXK2,APPRIS:principal1,Status:VALIDATED|Refseq_RNA:NM_001130137,Refseq_Prot:NP_001123609,Ensembl_Trans:ENST00000565159,Ensembl_Gene:ENSG00000167178,Ensembl_Prot:ENSP00000455531,UCSC_ID:uc002axe.4,Uniprot_ID:Q6UXK2,APPRIS:principal…	brain	Group enriched	Weak to moderate nuclear staining was exhibited in most normal tissues. Hematopoietic cells and duodenum were strongly stained. Moderate cytoplasmic positivity was observed in smooth muscle cells. Cells of CNS, breast, liver, adrenal, pancreas and prostate were negative.	Weak to moderate nuclear positivity was observed in most cancer tissues. Carcinoids, gliomas, renal, thyroid and prostate cancers were negative.
SCN1A	6323	symbol	H. sapiens	6323	H. sapiens	SCN1A	EIEE6|FEB3|FEB3A|FHM3|GEFSP2|HBSCI|NAC1|Nav1.1|SCN1|SMEI	protein-coding	sodium voltage-gated channel alpha subunit 1	Voltage-dependent sodium channels are heteromeric complexes that regulate sodium exchange between intracellular and extracellular spaces and are essential for the generation and propagation of action potentials in muscle cells and neurons. Each sodium channel is composed of a large pore-forming, glycosylated alpha subunit and two smaller beta subunits. This gene encodes a sodium channel alpha sub…	chr2:165989160-166073639;chr2:165989160-166149132	GO:0019227 neuronal action potential propagation;GO:0050966 detection of mechanical stimulus involved in sensory perception of pain;GO:0086002 cardiac muscle cell action potential involved in contraction	[GO:0005622] intracellular;[GO:0022857] transmembrane transporter activity;[GO:0055085] transmembrane transport;[GO:0043226] organelle;[GO:0043167] ion binding;[GO:0006810] transport;[GO:0006914] autophagy;[GO:0050877] neurological system process;[GO:0005737] cytoplasm;[GO:0003674] molecular_function;[GO:0008150] biological_process;[GO:0005575] cellular_component;[GO:0005623] cell;[GO:0005886] pl…	GO:0001518 voltage-gated sodium channel complex;GO:0043194 axon initial segment;GO:0033268 node of Ranvier	GO:0005248 voltage-gated sodium channel activity;GO:1905030 voltage-gated ion channel activity involved in regulation of postsynaptic membrane potential;GO:0005272 sodium channel activity		Transporters/Transporter channels and pores;Voltage-gated ion channels/Voltage-Gated Sodium Channels	[IPR001696] Voltage gated sodium channel, alpha subunit;[IPR005821] Ion transport domain;[IPR008051] Voltage gated sodium channel, alpha-1 subunit;[IPR010526] Sodium ion transport-associated;[IPR024583] Voltage-gated Na+ ion channel, cytoplasmic domain		Plasma membrane(Supported)Nuclear bodies;Nucleoplasm(Approved)			7	Predicted membrane proteins	alternative1;principal3	Yes		behavior/neurological phenotype; growth/size/body region phenotype; cardiovascular system phenotype; normal phenotype; mortality/aging; reproductive system phenotype; nervous system phenotype	[GO:0002230] positive regulation of defense response to virus by host;[GO:0098792] xenophagy	[33069] DRAVET SYNDROME;[569] Familial or sporadic hemiplegic migraine;[36387] Generalized epilepsy with febrile seizures-plus context;[2382] Lennox-Gastaut syndrome;[293181] Malignant migrating partial seizures of infancy	OMIM:182389|Epilepsy, generalized, with febrile seizures plus, type 2, 604403 (3), Autosomal dominant; Epileptic encephalopathy, early infantile, 6, 607208 (3), Autosomal dominant; Febrile seizures, familial, 3A, 604403 (3), Autosomal dominant; Migraine, familial hemiplegic, 3, 609634 (3), Autosomal dominant	MedGen:C0751122; MeSH:D030342; Human Phenotype Ontology:HP:0010520(Seizures); OMIM:604233(Generalized epilepsy with febrile seizures plus, type 1); Human Phenotype Ontology:HP:0001303; MedGen:C1858673; MedGen:C1858672; MedGen:C1864987; MedGen:C0950123(Inborn genetic diseases); MedGen:C1959629; MedGen:C0393706; OMIM:606369(Epileptic encephalopathy Lennox-Gastaut type); Human Phenotype Ontology:HP:…	Blood Pressure;Electrocardiography		[607208] SCN1A-Related Seizure Disorders	[rs587780446] GENERALIZED EPILEPSY WITH FEBRILE SEIZURES PLUS, TYPE 2{pathogenic}(dbSNP);[rs398123599] GENERALIZED EPILEPSY WITH FEBRILE SEIZURES PLUS, TYPE 2{pathogenic}(dbSNP);[rs398123599] Severe myoclonic epilepsy in infancy{pathogenic}(dbSNP);[rs121918629] Intractable childhood epilepsy with generalized tonic-clonic seizures{pathogenic}(dbSNP);[rs121918629] DRAVET SYNDROME{pathogenic}(dbSNP)…	Phenytoin (Voltage-gated sodium channel activity);Topiramate (Voltage-gated sodium channel activity);Valproic Acid (Voltage-gated sodium channel activity);Zonisamide (Voltage-gated sodium channel activity);Phenacemide (Voltage-gated sodium channel activity);Phenazopyridine (Voltage-gated sodium channel activity);Nitrazepam (Voltage-gated sodium channel activity);Dronedarone (Voltage-gated sodium …	233	260	Refseq_RNA:NM_006920,Refseq_Prot:NP_008851,Ensembl_Trans:ENST00000375405,Ensembl_Gene:ENSG00000144285,Ensembl_Prot:ENSP00000364554,UCSC_ID:uc061peu.1,Uniprot_ID:P35498,APPRIS:principal3,Status:REVIEWED|Refseq_RNA:NM_001165963,Refseq_Prot:NP_001159435,Ensembl_Trans:ENST00000303395,Ensembl_Gene:ENSG00000144285,Ensembl_Prot:ENSP00000303540,UCSC_ID:uc061pet.1,Uniprot_ID:P35498,APPRIS:alternative1,Sta…		Tissue enhanced				(hsa04728)Dopaminergic synapse; (ko04728)Dopaminergic synapse
CYP26C1	340665	symbol	H. sapiens	340665	H. sapiens	CYP26C1	FFDD4	protein-coding	cytochrome P450 family 26 subfamily C member 1	This gene encodes a member of the cytochrome P450 superfamily of enzymes. The cytochrome P450 proteins are monooxygenases which catalyze many reactions involved in drug metabolism and synthesis of cholesterol, steroids and other lipids. This enzyme is involved in the catabolism of all-trans- and 9-cis-retinoic acid, and thus contributes to the regulation of retinoic acid levels in cells and tissu…	chr10:93061264-93068697	GO:0034653 retinoic acid catabolic process;GO:0016103 diterpenoid catabolic process;GO:0048387 negative regulation of retinoic acid receptor signaling pathway	[GO:0043167] ion binding;[GO:0008150] biological_process;[GO:0016491] oxidoreductase activity;[GO:0003674] molecular_function;[GO:0030154] cell differentiation;[GO:0009056] catabolic process;[GO:0048856] anatomical structure development;[GO:0007165] signal transduction;[GO:0006629] lipid metabolic process;[GO:0008289] lipid binding;[GO:0044281] small molecule metabolic process;[GO:0005783] endopl…	GO:0005789 endoplasmic reticulum membrane;GO:0044432 endoplasmic reticulum part;GO:0042175 nuclear outer membrane-endoplasmic reticulum membrane network	GO:0008401 retinoic acid 4-hydroxylase activity;GO:0001972 retinoic acid binding;GO:0005501 retinoid binding			[IPR001128] Cytochrome P450;[IPR002403] Cytochrome P450, E-class, group IV;[IPR017972] Cytochrome P450, conserved site					2	Predicted membrane proteins	principal1	Yes		growth/size/body region phenotype; normal phenotype; mortality/aging; cellular phenotype; embryo phenotype; nervous system phenotype; limbs/digits/tail phenotype; craniofacial phenotype		[398189] Focal facial dermal dysplasia type IV	OMIM:608428|Focal facial dermal dysplasia 4, 614974 (3), Autosomal recessive							7	9	Refseq_RNA:NM_183374,Refseq_Prot:NP_899230,Ensembl_Trans:ENST00000285949,Ensembl_Gene:ENSG00000187553,Ensembl_Prot:ENSP00000285949,UCSC_ID:uc010qns.2,Uniprot_ID:Q6V0L0,APPRIS:principal1,Status:REVIEWED|Refseq_RNA:-,Refseq_Prot:-,Ensembl_Trans:ENST00000624358,Ensembl_Gene:ENSG00000187553,Ensembl_Prot:ENSP00000485098,UCSC_ID:uc009xud.4,Uniprot_ID:-,APPRIS:-,Status:-		Not detected				(ko00830)Retinol metabolism; (hsa00830)Retinol metabolism; (hsa01100)Metabolic pathways
LINC01551	387978	symbol	H. sapiens	387978	H. sapiens	LINC01551	C14orf23|c14_5148	ncRNA	long intergenic non-protein coding RNA 1551		chr14:28772704-28778560;chr14:28772704-28794794																						Iron;Heart Rate	Multiple Sclerosis		[rs398124204] RETT SYNDROME CONGENITAL VARIANT{pathogenic}(dbSNP);[rs398124204] ClinVar: phenotype not specified{pathogenic}(dbSNP);[rs267606826] RETT SYNDROME CONGENITAL VARIANT{pathogenic}(dbSNP);[rs267606828] RETT SYNDROME CONGENITAL VARIANT{pathogenic}(dbSNP);[rs727503934] ClinVar: phenotype not specified{pathogenic}(dbSNP);[rs727503935] ClinVar: phenotype not specified{likely pathogenic}(dbS…			2	Refseq_RNA:NR_026732,Refseq_Prot:-,Ensembl_Trans:ENST00000552957,Ensembl_Gene:ENSG00000186960,Ensembl_Prot:-,UCSC_ID:uc010tpd.5,Uniprot_ID:-,APPRIS:-,Status:PREDICTED|Refseq_RNA:NR_026731,Refseq_Prot:-,Ensembl_Trans:-,Ensembl_Gene:-,Ensembl_Prot:-,UCSC_ID:-,Uniprot_ID:-,APPRIS:-,Status:PREDICTED|Refseq_RNA:-,Refseq_Prot:-,Ensembl_Trans:ENST00000399387,Ensembl_Gene:ENSG00000186960,Ensembl_Prot:-,U…
LINC01579	283682	symbol	H. sapiens	283682	H. sapiens	LINC01579		ncRNA	long intergenic non-protein coding RNA 1579		chr15:93896060-93900599																												2	Refseq_RNA:NR_138083,Refseq_Prot:-,Ensembl_Trans:-,Ensembl_Gene:-,Ensembl_Prot:-,UCSC_ID:-,Uniprot_ID:-,APPRIS:-,Status:VALIDATED|Refseq_RNA:XR_253452,Refseq_Prot:-,Ensembl_Trans:ENST00000555772,Ensembl_Gene:ENSG00000258754,Ensembl_Prot:-,UCSC_ID:uc059noc.1,Uniprot_ID:-,APPRIS:-,Status:-|Refseq_RNA:XR_243236,Refseq_Prot:-,Ensembl_Trans:ENST00000555772,Ensembl_Gene:ENSG00000258754,Ensembl_Prot:-,U…
NTS	4922	symbol	H. sapiens	4922	H. sapiens	NTS	NMN-125|NN|NT|NT/N|NTS1	protein-coding	neurotensin	This gene encodes a common precursor for two peptides, neuromedin N and neurotensin. Neurotensin is a secreted tridecapeptide, which is widely distributed throughout the central nervous system, and may function as a neurotransmitter or a neuromodulator. It may be involved in dopamine-associated pathophysiological events, in the maintenance of gut structure and function, and in the regulation of f…	chr12:85874295-85882992	GO:0050880 regulation of blood vessel size;GO:0003018 vascular process in circulatory system;GO:0035150 regulation of tube size	[GO:0003674] molecular_function;[GO:0005575] cellular_component;[GO:0005576] extracellular region;[GO:0005622] intracellular;[GO:0050877] neurological system process;[GO:0016023] cytoplasmic membrane-bounded vesicle;[GO:0006950] response to stress;[GO:0043226] organelle;[GO:0007165] signal transduction;[GO:0005737] cytoplasm;[GO:0005623] cell;[GO:0008150] biological_process;[GO:0048856] anatomica…	GO:0043679 axon terminus;GO:0044306 neuron projection terminus;GO:0030133 transport vesicle	GO:0005184 neuropeptide hormone activity;GO:0005179 hormone activity;GO:0005102 receptor binding			[IPR008055] Neurotensin/neuromedin N			yes	Predicted secreted proteins			principal1			behavior/neurological phenotype; growth/size/body region phenotype; homeostasis/metabolism phenotype; nervous system phenotype; adipose tissue phenotype			OMIM:162650							57	85	Refseq_RNA:NM_006183,Refseq_Prot:NP_006174,Ensembl_Trans:ENST00000256010,Ensembl_Gene:ENSG00000133636,Ensembl_Prot:ENSP00000256010,UCSC_ID:uc001tag.4,Uniprot_ID:P30990,APPRIS:principal1,Status:REVIEWED|Refseq_RNA:-,Refseq_Prot:-,Ensembl_Trans:ENST00000551529,Ensembl_Gene:ENSG00000133636,Ensembl_Prot:ENSP00000448328,UCSC_ID:uc058rmr.1,Uniprot_ID:-,APPRIS:-,Status:-|Refseq_RNA:-,Refseq_Prot:-,Ensem…	stomach	Group enriched	A subset of cells in small intestine and stomach showed strong cytoplasmic positivity. Remaining normal tissues were negative.	Fraction of cells in rare cases of carcinoids and adenocarcinomas of lung displayed strong cytoplasmic staining. Remaining cancer tissues were negative.	(M167)PID AP1 PATHWAY
SLC38A11	151258	symbol	H. sapiens	151258	H. sapiens	SLC38A11	AVT2	protein-coding	solute carrier family 38 member 11		chr2:164898199-164955525	GO:0003333 amino acid transmembrane transport;GO:1905039 carboxylic acid transmembrane transport;GO:0006865 amino acid transport	[GO:0005575] cellular_component;[GO:0022857] transmembrane transporter activity;[GO:0005622] intracellular;[GO:0005783] endoplasmic reticulum;[GO:0043226] organelle;[GO:0005623] cell;[GO:0005737] cytoplasm;[GO:0003674] molecular_function;[GO:0006810] transport;[GO:0008150] biological_process;[GO:0055085] transmembrane transport	GO:0016021 integral component of membrane;GO:0031224 intrinsic component of membrane;GO:0044425 membrane part	GO:0015171 amino acid transmembrane transporter activity;GO:0046943 carboxylic acid transmembrane transporter activity;GO:0008514 organic anion transmembrane transporter activity		Transporters/Electrochemical Potential-driven transporters	[IPR013057] Amino acid transporter, transmembrane domain					3	Predicted membrane proteins	principal3;alternative2	Yes					OMIM:616526							1	5	Refseq_RNA:NM_173512,Refseq_Prot:NP_775783,Ensembl_Trans:ENST00000303735,Ensembl_Gene:ENSG00000169507,Ensembl_Prot:ENSP00000306178,UCSC_ID:uc002ucu.3,Uniprot_ID:Q08AI6,APPRIS:principal3,Status:VALIDATED|Refseq_RNA:NM_001199148,Refseq_Prot:NP_001186077,Ensembl_Trans:ENST00000409149,Ensembl_Gene:ENSG00000169507,Ensembl_Prot:ENSP00000386272,UCSC_ID:uc002ucw.3,Uniprot_ID:Q08AI6,APPRIS:alternative2,St…		Tissue enhanced	Most normal cells displayed moderate cytoplasmic positivity. Strong staining was observed in adrenal gland, thyroid, endometrial glands and cardiac and skeletal muscle.	Cancer tissues generally displayed moderate cytoplasmic positivity. Thyroid cancers and fractions of renal cell carcinomas showed strong cytoplasmic staining. A majority of lymphomas were negative.
PAG1	55824	symbol	H. sapiens	55824	H. sapiens	PAG1	CBP|PAG	protein-coding	phosphoprotein membrane anchor with glycosphingolipid microdomains 1	The protein encoded by this gene is a type III transmembrane adaptor protein that binds to the tyrosine kinase csk protein. It is thought to be involved in the regulation of T cell activation. [provided by RefSeq, Jul 2008]	chr8:80967811-81112068	GO:0050852 T cell receptor signaling pathway;GO:0050868 negative regulation of T cell activation;GO:1903038 negative regulation of leukocyte cell-cell adhesion	[GO:0005623] cell;[GO:0007155] cell adhesion;[GO:0005886] plasma membrane;[GO:0030674] protein binding, bridging;[GO:0005575] cellular_component;[GO:0005622] intracellular;[GO:0007165] signal transduction;[GO:0003674] molecular_function;[GO:0002376] immune system process;[GO:0008150] biological_process	GO:0045121 membrane raft;GO:0098857 membrane microdomain;GO:0098589 membrane region	GO:0005068 transmembrane receptor protein tyrosine kinase adaptor activity;GO:0030971 receptor tyrosine kinase binding;GO:0005070 SH3/SH2 adaptor activity			[IPR032748] Phosphoprotein associated with glycosphingolipid-enriched microdomains 1		Plasma membrane(Validated)Vesicles(Approved)			5		principal1	Yes		immune system phenotype; normal phenotype; hematopoietic system phenotype; endocrine/exocrine gland phenotype			OMIM:605767		Heart Rate;Forced Expiratory Volume					22	40	Refseq_RNA:NM_018440,Refseq_Prot:NP_060910,Ensembl_Trans:ENST00000220597,Ensembl_Gene:ENSG00000076641,Ensembl_Prot:ENSP00000220597,UCSC_ID:uc003ybz.4,Uniprot_ID:Q9NWQ8,APPRIS:principal1,Status:REVIEWED|Refseq_RNA:XM_011517562,Refseq_Prot:-,Ensembl_Trans:ENST00000220597,Ensembl_Gene:ENSG00000076641,Ensembl_Prot:ENSP00000220597,UCSC_ID:uc003ybz.4,Uniprot_ID:Q9NWQ8,APPRIS:principal1,Status:-|Refseq_…	lymph_node	Mixed	Cytoplasmic staining of weak to moderate intensity was observed in red blood cells, lymphoid reaction center cells and some epitehlial tissues. In liver, positivity was displayed in sinusoids. In the gastrointestinal tract, positivity was mainly found along the luminal border. Remaining normal tissues were in general negative.	Most tumors were negative or weakly positive, except for some malignant lymphomas, urothelial- and renal cancers, which showed distinct cytoplasmic positivity.	(M88)PID CD8 TCR PATHWAY; (M100)PID SHP2 PATHWAY; (M10)PID BCR 5PATHWAY
TRIM48	79097	symbol	H. sapiens	79097	H. sapiens	TRIM48	RNF101	protein-coding	tripartite motif containing 48		chr11:55262182-55271119		[GO:0043167] ion binding;[GO:0005575] cellular_component;[GO:0005622] intracellular;[GO:0003674] molecular_function;[GO:0005623] cell	GO:0005622 intracellular;GO:0044464 cell part;GO:0005623 cell	GO:0008270 zinc ion binding;GO:0046914 transition metal ion binding;GO:0046872 metal ion binding			[IPR000315] B-box-type zinc finger;[IPR001841] Zinc finger, RING-type							principal1														2	Refseq_RNA:NM_024114,Refseq_Prot:NP_077019,Ensembl_Trans:ENST00000417545,Ensembl_Gene:ENSG00000150244,Ensembl_Prot:ENSP00000402414,UCSC_ID:uc010rid.2,Uniprot_ID:Q8IWZ4,APPRIS:principal1,Status:VALIDATED	skin	Not detected
EGR2	1959	symbol	H. sapiens	1959	H. sapiens	EGR2	AT591|CMT1D|CMT4E|KROX20	protein-coding	early growth response 2	The protein encoded by this gene is a transcription factor with three tandem C2H2-type zinc fingers. Defects in this gene are associated with Charcot-Marie-Tooth disease type 1D (CMT1D), Charcot-Marie-Tooth disease type 4E (CMT4E), and with Dejerine-Sottas syndrome (DSS). Multiple transcript variants encoding two different isoforms have been found for this gene. [provided by RefSeq, Oct 2008]	chr10:62811996-62819167;chr10:62811996-62816380	GO:0021666 rhombomere 5 formation;GO:0021660 rhombomere 3 formation;GO:0021664 rhombomere 5 morphogenesis	[GO:0006810] transport;[GO:0006913] nucleocytoplasmic transport;[GO:0043167] ion binding;[GO:0050877] neurological system process;[GO:0019899] enzyme binding;[GO:0048646] anatomical structure formation involved in morphogenesis;[GO:0016874] ligase activity;[GO:0040011] locomotion;[GO:0007267] cell-cell signaling;[GO:0005622] intracellular;[GO:0005575] cellular_component;[GO:0008134] transcription…	GO:0005654 nucleoplasm;GO:0031981 nuclear lumen;GO:0070013 intracellular organelle lumen	GO:0071837 HMG box domain binding;GO:0001102 RNA polymerase II activating transcription factor binding;GO:0033613 activating transcription factor binding		Transcription factors/Zinc-coordinating DNA-binding domains	[IPR007087] Zinc finger, C2H2;[IPR015880] Zinc finger, C2H2-like;[IPR021849] Protein of unknown function DUF3446		Nucleoplasm(Supported)					principal1			behavior/neurological phenotype; respiratory system phenotype; growth/size/body region phenotype; cardiovascular system phenotype; normal phenotype; mortality/aging; homeostasis/metabolism phenotype; cellular phenotype; reproductive system phenotype; embryo phenotype; nervous system phenotype; vision/eye phenotype; hearing/vestibular/ear phenotype; skeleton phenotype; limbs/digits/tail phenotype;…		[101084] CHARCOT-MARIE-TOOTH DISEASE TYPE 1D;[99951] Charcot-Marie-Tooth disease type 4E;[64748] Dejerine-Sottas syndrome	OMIM:129010|Charcot-Marie-Tooth disease, type 1D, 607678 (3), Autosomal dominant; Dejerine-Sottas disease, 145900 (3), Autosomal recessive, Autosomal dominant; Neuropathy, congenital hypomyelinating, 1, 605253 (3), Autosomal recessive, Autosomal dominant	MedGen:C0751036(Charcot-Marie-Tooth disease, type I); MedGen:CN069993(Neuropathy, congenital hypomyelinating, autosomal dominant); MedGen:C4016028(Dejerine-sottas neuropathy, autosomal dominant); Orphanet:101084; Orphanet:99951; OMIM:607678(Charcot-Marie-Tooth disease, demyelinating, type 1d); MedGen:C1843247; Orphanet:64748; MedGen:C0393818; MedGen:CN221809(not provided); MedGen:C4016027(Neuropa…	monocyte chemoattractant protein 1 (66-77) [Supplementary Concept]	Sarcoma, Ewing	[605253] Neuropathy congenital hypomyelinating 1	[rs121434563] DEJERINE-SOTTAS NEUROPATHY, AUTOSOMAL DOMINANT{pathogenic}(dbSNP);[rs104894159] CHARCOT-MARIE-TOOTH DISEASE, TYPE 1D{pathogenic}(dbSNP);[rs104894159] Charcot-Marie-Tooth disease, type ID{pathogenic}(dbSNP);[rs281865139] Charcot-Marie-Tooth disease, type ID{pathogenic}(dbSNP);[rs104894160] NEUROPATHY, CONGENITAL HYPOMYELINATING, AUTOSOMAL DOMINANT{pathogenic}(dbSNP);[rs104894160] Con…		53	90	Refseq_RNA:NM_000399,Refseq_Prot:NP_000390,Ensembl_Trans:ENST00000242480,Ensembl_Gene:ENSG00000122877,Ensembl_Prot:ENSP00000242480,UCSC_ID:uc001jmi.4,Uniprot_ID:P11161,APPRIS:principal1,Status:REVIEWED|Refseq_RNA:NM_001136177,Refseq_Prot:NP_001129649,Ensembl_Trans:ENST00000242480,Ensembl_Gene:ENSG00000122877,Ensembl_Prot:ENSP00000242480,UCSC_ID:uc001jmi.4,Uniprot_ID:P11161,APPRIS:principal1,Statu…	testis	Tissue enhanced			(M2579)ST DIFFERENTIATION PATHWAY IN PC12 CELLS; (M60)PID NFAT TFPATHWAY; (M256)PID TAP63 PATHWAY	(hsa05161)Hepatitis B; (hsa05203)Viral carcinogenesis; (ko05203)Viral carcinogenesis			(M5890)HALLMARK TNFA SIGNALING VIA NFKB
HLA-C	3107	symbol	H. sapiens	3107	H. sapiens	HLA-C	D6S204|HLA-JY3|HLAC|HLC-C|MHC|PSORS1	protein-coding	major histocompatibility complex, class I, C	HLA-C belongs to the HLA class I heavy chain paralogues. This class I molecule is a heterodimer consisting of a heavy chain and a light chain (beta-2 microglobulin). The heavy chain is anchored in the membrane. Class I molecules play a central role in the immune system by presenting peptides derived from endoplasmic reticulum lumen. They are expressed in nearly all cells. The heavy chain is appro…	chr6:31268749-31272136;chr6_GL000251v2_alt:2749675-2753062;chr6_GL000252v2_alt:2526549-2529926;chr6_GL000256v2_alt:2570707-2574084;chr6_GL000253v2_alt:2577801-2581178;chr6_GL000254v2_alt:2611478-2614855;chr6_GL000255v2_alt:2524181-2527558	GO:0002480 antigen processing and presentation of exogenous peptide antigen via MHC class I, TAP-independent;GO:0002479 antigen processing and presentation of exogenous peptide antigen via MHC class I, TAP-dependent;GO:0042590 antigen processing and presentation of exogenous peptide antigen via MHC class I	[GO:0003674] molecular_function;[GO:0008150] biological_process;[GO:0002376] immune system process;[GO:0005768] endosome;[GO:0007165] signal transduction;[GO:0044403] symbiosis, encompassing mutualism through parasitism;[GO:0006950] response to stress;[GO:0016023] cytoplasmic membrane-bounded vesicle;[GO:0043234] protein complex;[GO:0005623] cell;[GO:0005737] cytoplasm;[GO:0005794] Golgi apparatu…	GO:0071556 integral component of lumenal side of endoplasmic reticulum membrane;GO:0042612 MHC class I protein complex;GO:0030670 phagocytic vesicle membrane	GO:0042605 peptide antigen binding;GO:0003823 antigen binding;GO:0042277 peptide binding			[IPR001039] MHC class I alpha chain, alpha1 alpha2 domains;[IPR003006] Immunoglobulin/major histocompatibility complex, conserved site;[IPR003597] Immunoglobulin C1-set;[IPR007110] Immunoglobulin-like domain;[IPR010579] MHC class I, alpha chain, C-terminal;[IPR011162] MHC classes I/II-like antigen recognition protein;[IPR027648] MHC class I alpha chain				Predicted secreted proteins	11	Predicted membrane proteins	principal2;alternative2	Yes	Plasma proteins			[99860] Precursor B-cell acute lymphoblastic leukemia	OMIM:142840|HIV-1 viremia, susceptibility to; Psoriasis susceptibility 1, 177900 (3), Multifactorial		Psoriasis;Leprosy	Arthritis, Psoriatic		[rs9264942] HIV-1 VIREMIA, SUSCEPTIBILITY TO{risk factor}(dbSNP);[rs9264942] Crohns Disease{risk factor}(dbSNP);[rs9264942] Crohn's disease (time to surgery){risk factor}(dbSNP);[rs9264942] HIV-1 control{risk factor}(dbSNP)		613	885	Refseq_RNA:NM_002117,Refseq_Prot:NP_002108,Ensembl_Trans:ENST00000376228,Ensembl_Gene:ENSG00000204525,Ensembl_Prot:ENSP00000365402,UCSC_ID:uc003nsy.4,Uniprot_ID:P10321,APPRIS:principal2,Status:REVIEWED|Refseq_RNA:NM_001243042,Refseq_Prot:NP_001229971,Ensembl_Trans:ENST00000424832,Ensembl_Gene:ENSG00000233841,Ensembl_Prot:ENSP00000414063,UCSC_ID:-,Uniprot_ID:-,APPRIS:-,Status:REVIEWED|Refseq_RNA:N…	spleen	Tissue enhanced				(hsa05330)Allograft rejection; (ko05330)Allograft rejection; (hsa05332)Graft-versus-host disease			(M5911)HALLMARK INTERFERON ALPHA RESPONSE
NPY	4852	symbol	H. sapiens	4852	H. sapiens	NPY	PYY4	protein-coding	neuropeptide Y	This gene encodes a neuropeptide that is widely expressed in the central nervous system and influences many physiological processes, including cortical excitability, stress response, food intake, circadian rhythms, and cardiovascular function. The neuropeptide functions through G protein-coupled receptors to inhibit adenylyl cyclase, activate mitogen-activated protein kinase (MAPK), regulate intr…	chr7:24284188-24291865	GO:0032100 positive regulation of appetite;GO:0032097 positive regulation of response to food;GO:0032109 positive regulation of response to nutrient levels	[GO:0003674] molecular_function;[GO:0008150] biological_process;[GO:0002376] immune system process;[GO:0003013] circulatory system process;[GO:0005575] cellular_component;[GO:0005615] extracellular space;[GO:0005576] extracellular region;[GO:0005622] intracellular;[GO:0004871] signal transducer activity;[GO:0005794] Golgi apparatus;[GO:0043226] organelle;[GO:0006810] transport;[GO:0008283] cell p…	GO:0005615 extracellular space;GO:0005794 Golgi apparatus;GO:0044421 extracellular region part	GO:0005246 calcium channel regulator activity;GO:0005184 neuropeptide hormone activity;GO:0099106 ion channel regulator activity			[IPR001955] Pancreatic hormone-like;[IPR020392] Pancreatic hormone-like, conserved site		Golgi apparatus(Validated)	yes	Predicted secreted proteins			principal1	Yes	Plasma proteins	behavior/neurological phenotype; growth/size/body region phenotype; normal phenotype; homeostasis/metabolism phenotype; liver/biliary system phenotype; digestive/alimentary phenotype; nervous system phenotype; skeleton phenotype; adipose tissue phenotype			OMIM:162640		Body Weight;Stroke;Body Mass Index;C-Reactive Protein;Schizophrenia				Alpha-Aminoisobutyric Acid (Receptor binding);L-Tyrosinamide (Receptor binding)	243	285	Refseq_RNA:NM_000905,Refseq_Prot:NP_000896,Ensembl_Trans:ENST00000242152,Ensembl_Gene:ENSG00000122585,Ensembl_Prot:ENSP00000242152,UCSC_ID:uc003sww.3,Uniprot_ID:P01303,APPRIS:principal1,Status:REVIEWED|Refseq_RNA:-,Refseq_Prot:-,Ensembl_Trans:ENST00000407573,Ensembl_Gene:ENSG00000122585,Ensembl_Prot:ENSP00000384364,UCSC_ID:uc064cby.1,Uniprot_ID:P01303,APPRIS:principal1,Status:-|Refseq_RNA:-,Refse…	prostate;peripheral_nervous_system	Group enriched	Cytoplasmic expression mainly in peripheral nerves, prostate, a subset of cells in adrenal gland and a subset of neuronal cells.			(hsa04923)Regulation of lipolysis in adipocytes; (ko04920)Adipocytokine signaling pathway; (hsa04920)Adipocytokine signaling pathway
BX255923.3						None	None	None	None	None	None	None	None	None	None	None	None	None	None	None	None	None	None	None	None	None	None	None	None	None	None	None	None	None	None	None	None	None	None	None	None	None	None	None	None	None	None	None	None
RP11-99J16__A.2						None	None	None	None	None	None	None	None	None	None	None	None	None	None	None	None	None	None	None	None	None	None	None	None	None	None	None	None	None	None	None	None	None	None	None	None	None	None	None	None	None	None	None	None
ADGRD1	283383	symbol	H. sapiens	283383	H. sapiens	ADGRD1	GPR133|PGR25	protein-coding	adhesion G protein-coupled receptor D1	The adhesion G-protein-coupled receptors (GPCRs), including GPR133, are membrane-bound proteins with long N termini containing multiple domains. GPCRs, or GPRs, contain 7 transmembrane domains and transduce extracellular signals through heterotrimeric G proteins (summary by Bjarnadottir et al., 2004 [PubMed 15203201]).[supplied by OMIM, Nov 2010]	chr12:130953907-131141468	GO:0010579 positive regulation of adenylate cyclase activity involved in G-protein coupled receptor signaling pathway;GO:0010578 regulation of adenylate cyclase activity involved in G-protein coupled receptor signaling pathway;GO:0045762 positive regulation of adenylate cyclase activity	[GO:0003674] molecular_function;[GO:0005886] plasma membrane;[GO:0034641] cellular nitrogen compound metabolic process;[GO:0044281] small molecule metabolic process;[GO:0009058] biosynthetic process;[GO:0008150] biological_process;[GO:0004871] signal transducer activity;[GO:0005575] cellular_component;[GO:0005623] cell;[GO:0007165] signal transduction	GO:0005886 plasma membrane;GO:0071944 cell periphery;GO:0016021 integral component of membrane	GO:0004930 G-protein coupled receptor activity;GO:0004888 transmembrane signaling receptor activity;GO:0099600 transmembrane receptor activity		G-protein coupled receptors/{Family 2 (B) receptors,GPCRs excl olfactory receptors}	[IPR000203] GPS motif;[IPR000832] GPCR, family 2, secretin-like;[IPR013320] Concanavalin A-like lectin/glucanase domain;[IPR017981] GPCR, family 2-like;[IPR017983] GPCR, family 2, secretin-like, conserved site		Cytosol;Nucleus(Approved)		Predicted secreted proteins	7	Predicted membrane proteins	principal1	Yes		reproductive system phenotype; skeleton phenotype			OMIM:613639		Calcium	Panic Disorder;Longevity;Body Height;Electrocardiography				4	15	Refseq_RNA:NM_198827,Refseq_Prot:NP_942122,Ensembl_Trans:ENST00000261654,Ensembl_Gene:ENSG00000111452,Ensembl_Prot:ENSP00000261654,UCSC_ID:uc001uit.5,Uniprot_ID:Q6QNK2,APPRIS:principal1,Status:REVIEWED|Refseq_RNA:NM_001330497,Refseq_Prot:NP_001317426,Ensembl_Trans:-,Ensembl_Gene:-,Ensembl_Prot:-,UCSC_ID:-,Uniprot_ID:-,APPRIS:-,Status:REVIEWED|Refseq_RNA:XM_005253566,Refseq_Prot:XP_005253623,Ensem…		Tissue enhanced	Most normal tissues showed weak to moderate cytoplasmic positivity. Respiratory epithelia, gallbladder, cells in red pulp of spleen and hematopoietic cells showed strong positivity. Liver, parathyroid, renal glomeruli, most cells in CNS and lymph node were negative.	The majority of cancer tissues showed weak to moderate cytoplasmic staining. A few cases of endometrial, lung and pancreatic cancers showed strong cytoplasmic positivity with distinct extracellular material. Most gliomas, lymphomas and melanomas along with skin cancers were negative.
SCARA5	286133	symbol	H. sapiens	286133	H. sapiens	SCARA5	NET33|Tesr	protein-coding	scavenger receptor class A member 5		chr8:27869882-27992852	GO:0034755 iron ion transmembrane transport;GO:0070207 protein homotrimerization;GO:0006879 cellular iron ion homeostasis	[GO:0042592] homeostatic process;[GO:0016192] vesicle-mediated transport;[GO:0006950] response to stress;[GO:0055085] transmembrane transport;[GO:0003674] molecular_function;[GO:0006810] transport;[GO:0008150] biological_process;[GO:0006461] protein complex assembly;[GO:0065003] macromolecular complex assembly;[GO:0022607] cellular component assembly;[GO:0005886] plasma membrane;[GO:0005575] cell…	GO:0009986 cell surface;GO:0005887 integral component of plasma membrane;GO:0031226 intrinsic component of plasma membrane	GO:0070287 ferritin receptor activity;GO:0005044 scavenger receptor activity;GO:0038024 cargo receptor activity			[IPR001190] SRCR domain;[IPR008160] Collagen triple helix repeat;[IPR017448] SRCR-like domain					4	Predicted membrane proteins	principal1	Yes		immune system phenotype; respiratory system phenotype; reproductive system phenotype; liver/biliary system phenotype; integument phenotype; endocrine/exocrine gland phenotype; renal/urinary system phenotype; adipose tissue phenotype	[GO:0030193] positive regulation of blood coagulation;[GO:0010468] negative regulation of gene expression epigenetic		OMIM:611306							7	18	Refseq_RNA:NM_173833,Refseq_Prot:NP_776194,Ensembl_Trans:ENST00000354914,Ensembl_Gene:ENSG00000168079,Ensembl_Prot:ENSP00000346990,UCSC_ID:uc003xgj.4,Uniprot_ID:Q6ZMJ2,APPRIS:principal1,Status:VALIDATED|Refseq_RNA:-,Refseq_Prot:-,Ensembl_Trans:ENST00000380385,Ensembl_Gene:ENSG00000168079,Ensembl_Prot:ENSP00000369746,UCSC_ID:uc010luz.4,Uniprot_ID:Q6ZMJ2,APPRIS:-,Status:-|Refseq_RNA:-,Refseq_Prot:-…	muscle	Mixed	Most normal tissues displayed weak to moderate cytoplasmic positivity. Strong staining was observed in the gastrointestinal tract, gall bladder, adrenal gland and lymphoid cells outside the reaction center. Hepatocytes and most squamous epithelia were negative.	A majority of lymphomas, colorectal cancers as well as several breast, endometrium and testicular cancers showed moderate cytoplasmic positivity. Remaining cancers were weakly stained or negative.
NDNF	79625	symbol	H. sapiens	79625	H. sapiens	NDNF	C4orf31|NORD	protein-coding	neuron derived neurotrophic factor		chr4:121035627-121072518	GO:0061042 vascular wound healing;GO:0019800 peptide cross-linking via chondroitin 4-sulfate glycosaminoglycan;GO:0060055 angiogenesis involved in wound healing	[GO:0007155] cell adhesion;[GO:0043167] ion binding;[GO:0040007] growth;[GO:0007165] signal transduction;[GO:0006790] sulfur compound metabolic process;[GO:0008219] cell death;[GO:0030198] extracellular matrix organization;[GO:0008150] biological_process;[GO:0048646] anatomical structure formation involved in morphogenesis;[GO:0048856] anatomical structure development;[GO:0030154] cell differenti…	GO:0005578 proteinaceous extracellular matrix;GO:0031012 extracellular matrix;GO:0044421 extracellular region part	GO:0008201 heparin binding;GO:0005539 glycosaminoglycan binding;GO:1901681 sulfur compound binding			[IPR003961] Fibronectin type III;[IPR019326] Protein of unknown function DUF2369		Vesicles(Approved)	yes	Predicted secreted proteins			principal1			normal phenotype			OMIM:616506							4	9	Refseq_RNA:NM_024574,Refseq_Prot:NP_078850,Ensembl_Trans:ENST00000379692,Ensembl_Gene:ENSG00000173376,Ensembl_Prot:ENSP00000369014,UCSC_ID:uc003idq.2,Uniprot_ID:Q8TB73,APPRIS:principal1,Status:VALIDATED|Refseq_RNA:-,Refseq_Prot:-,Ensembl_Trans:ENST00000506900,Ensembl_Gene:ENSG00000173376,Ensembl_Prot:-,UCSC_ID:uc062zhu.1,Uniprot_ID:-,APPRIS:-,Status:-|Refseq_RNA:-,Refseq_Prot:-,Ensembl_Trans:ENST…		Tissue enhanced			(M3008)NABA ECM GLYCOPROTEINS; (M5884)NABA CORE MATRISOME; (M5889)NABA MATRISOME
CXCL14	9547	symbol	H. sapiens	9547	H. sapiens	CXCL14	BMAC|BRAK|KEC|KS1|MIP-2g|MIP2G|NJAC|SCYB14	protein-coding	C-X-C motif chemokine ligand 14	This antimicrobial gene belongs to the cytokine gene family which encode secreted proteins involved in immunoregulatory and inflammatory processes. The protein encoded by this gene is structurally related to the CXC (Cys-X-Cys) subfamily of cytokines. Members of this subfamily are characterized by two cysteines separated by a single amino acid. This cytokine displays chemotactic activity for mono…	chr5:135570681-135579279	GO:2000503 positive regulation of natural killer cell chemotaxis;GO:2000501 regulation of natural killer cell chemotaxis;GO:0035747 natural killer cell chemotaxis	[GO:0005575] cellular_component;[GO:0005576] extracellular region;[GO:0040011] locomotion;[GO:0048870] cell motility;[GO:0002376] immune system process;[GO:0008150] biological_process;[GO:0003674] molecular_function;[GO:0005737] cytoplasm;[GO:0005623] cell;[GO:0007165] signal transduction;[GO:0007267] cell-cell signaling;[GO:0048856] anatomical structure development;[GO:0030154] cell differentiat…	GO:0005615 extracellular space;GO:0005794 Golgi apparatus;GO:0044421 extracellular region part	GO:0008009 chemokine activity;GO:0042379 chemokine receptor binding;GO:0005125 cytokine activity			[IPR001811] Chemokine interleukin-8-like domain			yes	Predicted secreted proteins			alternative2;principal2	Yes		immune system phenotype; behavior/neurological phenotype; growth/size/body region phenotype; mortality/aging; homeostasis/metabolism phenotype; reproductive system phenotype; hematopoietic system phenotype; liver/biliary system phenotype; renal/urinary system phenotype; adipose tissue phenotype			OMIM:604186							54	74	Refseq_RNA:NM_004887,Refseq_Prot:NP_004878,Ensembl_Trans:ENST00000337225,Ensembl_Gene:ENSG00000145824,Ensembl_Prot:ENSP00000337065,UCSC_ID:uc003lay.4,Uniprot_ID:O95715,APPRIS:principal2,Status:REVIEWED|Refseq_RNA:-,Refseq_Prot:-,Ensembl_Trans:ENST00000512158,Ensembl_Gene:ENSG00000145824,Ensembl_Prot:ENSP00000423783,UCSC_ID:uc063heq.1,Uniprot_ID:-,APPRIS:alternative2,Status:-	tongue	Tissue enhanced	Most of the normal tissues showed moderate cytoplasmic positivity. Bile duct cells, alveolar cells, pancreas, glial cells and lymphoid tissues were weakly stained or negative.	Most cancer tissues showed moderate cytoplasmic positivity. Lymphomas as well as several cases of gliomas and squamous cell carcinomas were negative.	(M5883)NABA SECRETED FACTORS; (M5885)NABA MATRISOME ASSOCIATED; (M5889)NABA MATRISOME	(hsa04060)Cytokine-cytokine receptor interaction; (ko04060)Cytokine-cytokine receptor interaction			(M5907)HALLMARK ESTROGEN RESPONSE LATE
RP11-561O23.5						None	None	None	None	None	None	None	None	None	None	None	None	None	None	None	None	None	None	None	None	None	None	None	None	None	None	None	None	None	None	None	None	None	None	None	None	None	None	None	None	None	None	None	None
CLSTN2	64084	symbol	H. sapiens	64084	H. sapiens	CLSTN2	ALC-GAMMA|CDHR13|CS2|CSTN2|alcagamma	protein-coding	calsyntenin 2		chr3:139935185-140568077	GO:0050806 positive regulation of synaptic transmission;GO:0051965 positive regulation of synapse assembly;GO:0051963 regulation of synapse assembly	[GO:0003674] molecular_function;[GO:0007155] cell adhesion;[GO:0008150] biological_process;[GO:0048856] anatomical structure development;[GO:0007267] cell-cell signaling;[GO:0022607] cellular component assembly;[GO:0005783] endoplasmic reticulum;[GO:0005886] plasma membrane;[GO:0043167] ion binding;[GO:0005737] cytoplasm;[GO:0005794] Golgi apparatus;[GO:0005575] cellular_component;[GO:0005622] in…	GO:0014069 postsynaptic density;GO:0099572 postsynaptic specialization;GO:0045211 postsynaptic membrane	GO:0005509 calcium ion binding;GO:0046872 metal ion binding;GO:0043169 cation binding			[IPR002126] Cadherin;[IPR013320] Concanavalin A-like lectin/glucanase domain;[IPR015919] Cadherin-like		Vesicles(Approved)			8	Predicted membrane proteins	principal1	Yes					OMIM:611323		Brain;Electrocardiography;Hemoglobins;Socioeconomic Factors;Inflammatory Bowel Diseases;Respiratory Function Tests	Death, Sudden, Cardiac				12	24	Refseq_RNA:NM_022131,Refseq_Prot:NP_071414,Ensembl_Trans:ENST00000458420,Ensembl_Gene:ENSG00000158258,Ensembl_Prot:ENSP00000402460,UCSC_ID:uc003etn.4,Uniprot_ID:Q9H4D0,APPRIS:principal1,Status:VALIDATED|Refseq_RNA:XM_017007022,Refseq_Prot:XP_016862511,Ensembl_Trans:-,Ensembl_Gene:-,Ensembl_Prot:-,UCSC_ID:-,Uniprot_ID:-,APPRIS:-,Status:MODEL|Refseq_RNA:-,Refseq_Prot:-,Ensembl_Trans:ENST00000511524…		Tissue enhanced	Purkinje cells showed strong cytoplasmic positivity. Adipocytes exhibited moderate immunoreactivity. Leydig cells displayed weak cytoplasmic and nuclear staining. Other normal tissues were negative.	Cancer tissues were negative.
NKX3-1	4824	symbol	H. sapiens	4824	H. sapiens	NKX3-1	BAPX2|NKX3|NKX3.1|NKX3A	protein-coding	NK3 homeobox 1	This gene encodes a homeobox-containing transcription factor. This transcription factor functions as a negative regulator of epithelial cell growth in prostate tissue. Aberrant expression of this gene is associated with prostate tumor progression. Alternate splicing results in multiple transcript variants of this gene. [provided by RefSeq, Jan 2012]	chr8:23678693-23682889;chr8:23678693-23682921;chr8:23678693-23682937	GO:2000836 positive regulation of androgen secretion;GO:2000834 regulation of androgen secretion;GO:0035935 androgen secretion	[GO:0001071] nucleic acid binding transcription factor activity;[GO:0003674] molecular_function;[GO:0003677] DNA binding;[GO:0007049] cell cycle;[GO:0000003] reproduction;[GO:0008150] biological_process;[GO:0007267] cell-cell signaling;[GO:0007165] signal transduction;[GO:0051301] cell division;[GO:0030234] enzyme regulator activity;[GO:0008134] transcription factor binding;[GO:0051604] protein m…	GO:0005634 nucleus;GO:0043231 intracellular membrane-bounded organelle;GO:0043227 membrane-bounded organelle	GO:0004882 androgen receptor activity;GO:0097162 MADS box domain binding;GO:0008656 cysteine-type endopeptidase activator activity involved in apoptotic process		Transcription factors/Helix-turn-helix domains	[IPR001356] Homeobox domain;[IPR009057] Homeodomain-like;[IPR017970] Homeobox, conserved site;[IPR020479] Homeodomain, metazoa							principal3;alternative2			behavior/neurological phenotype; mortality/aging; homeostasis/metabolism phenotype; cellular phenotype; reproductive system phenotype; digestive/alimentary phenotype; endocrine/exocrine gland phenotype; neoplasm; skeleton phenotype; limbs/digits/tail phenotype	[GO:0045892] negative regulation of transcription DNA-templated;[GO:0051781] positive regulation of cell division;[GO:0008284] positive regulation of cell proliferation;[GO:0010628] positive regulation of gene expression;[GO:0045931] positive regulation of mitotic cell cycle;[GO:0045893] positive regulation of transcription DNA-templated;[GO:0043491] positive regulation of protein kinase B signal…		OMIM:602041		Lipoproteins, LDL					74	93	Refseq_RNA:NM_006167,Refseq_Prot:NP_006158,Ensembl_Trans:ENST00000380871,Ensembl_Gene:ENSG00000167034,Ensembl_Prot:ENSP00000370253,UCSC_ID:uc011kzx.3,Uniprot_ID:Q99801,APPRIS:principal3,Status:REVIEWED|Refseq_RNA:NM_001256339,Refseq_Prot:NP_001243268,Ensembl_Trans:ENST00000523261,Ensembl_Gene:ENSG00000167034,Ensembl_Prot:ENSP00000429729,UCSC_ID:uc031tao.2,Uniprot_ID:Q99801,APPRIS:alternative2,Sta…	prostate	Tissue enriched			(M285)PID HNF3A PATHWAY; (M58)PID AR PATHWAY	(ko05215)Prostate cancer; (hsa05215)Prostate cancer; (hsa05200)Pathways in cancer			(M5908)HALLMARK ANDROGEN RESPONSE
PRELP	5549	symbol	H. sapiens	5549	H. sapiens	PRELP	MST161|MSTP161|SLRR2A	protein-coding	proline and arginine rich end leucine rich repeat protein	The protein encoded by this gene is a leucine-rich repeat protein present in connective tissue extracellular matrix. This protein functions as a molecule anchoring basement membranes to the underlying connective tissue. This protein has been shown to bind type I collagen to basement membranes and type II collagen to cartilage. It also binds the basement membrane heparan sulfate proteoglycan perle…	chr1:203475755-203491351	GO:0042340 keratan sulfate catabolic process;GO:0018146 keratan sulfate biosynthetic process;GO:0042339 keratan sulfate metabolic process	[GO:0043167] ion binding;[GO:0007568] aging;[GO:0006790] sulfur compound metabolic process;[GO:0005198] structural molecule activity;[GO:0005615] extracellular space;[GO:0005578] proteinaceous extracellular matrix;[GO:0005576] extracellular region;[GO:0003674] molecular_function;[GO:0005975] carbohydrate metabolic process;[GO:0009058] biosynthetic process;[GO:0009056] catabolic process;[GO:000579…	GO:0043202 lysosomal lumen;GO:0005796 Golgi lumen;GO:0005775 vacuolar lumen	GO:0005201 extracellular matrix structural constituent;GO:0008201 heparin binding;GO:0005539 glycosaminoglycan binding			[IPR000372] Leucine-rich repeat N-terminal domain;[IPR001611] Leucine-rich repeat;[IPR003591] Leucine-rich repeat, typical subtype;[IPR032675] Leucine-rich repeat domain, L domain-like			yes	Predicted secreted proteins			principal1		Plasma proteins	skeleton phenotype; limbs/digits/tail phenotype			OMIM:601914		Schizophrenia					7	22	Refseq_RNA:NM_002725,Refseq_Prot:NP_002716,Ensembl_Trans:ENST00000343110,Ensembl_Gene:ENSG00000188783,Ensembl_Prot:ENSP00000343924,UCSC_ID:uc001gzs.4,Uniprot_ID:P51888,APPRIS:principal1,Status:REVIEWED|Refseq_RNA:NM_201348,Refseq_Prot:NP_958505,Ensembl_Trans:ENST00000343110,Ensembl_Gene:ENSG00000188783,Ensembl_Prot:ENSP00000343924,UCSC_ID:uc001gzs.4,Uniprot_ID:P51888,APPRIS:principal1,Status:REVI…		Mixed			(M5882)NABA PROTEOGLYCANS; (M5884)NABA CORE MATRISOME; (M5889)NABA MATRISOME
OPTC	26254	symbol	H. sapiens	26254	H. sapiens	OPTC	OPT	protein-coding	opticin	Opticin belongs to class III of the small leucine-rich repeat protein (SLRP) family. Members of this family are typically associated with the extracellular matrix. Opticin is present in significant quantities in the vitreous of the eye and also localizes to the cornea, iris, ciliary body, optic nerve, choroid, retina, and fetal liver. Opticin may noncovalently bind collagen fibrils and regulate f…	chr1:203494143-203508949	GO:0022617 extracellular matrix disassembly;GO:0030198 extracellular matrix organization;GO:0043062 extracellular structure organization	[GO:0005578] proteinaceous extracellular matrix;[GO:0005576] extracellular region;[GO:0005198] structural molecule activity;[GO:0005575] cellular_component;[GO:0003674] molecular_function	GO:0005578 proteinaceous extracellular matrix;GO:0031012 extracellular matrix;GO:0044421 extracellular region part	GO:0005201 extracellular matrix structural constituent;GO:0005198 structural molecule activity;GO:0003674 molecular_function			[IPR001611] Leucine-rich repeat;[IPR003591] Leucine-rich repeat, typical subtype;[IPR032675] Leucine-rich repeat domain, L domain-like;[IPR025875] Leucine rich repeat 4			yes	Predicted secreted proteins			principal1			cardiovascular system phenotype; vision/eye phenotype			OMIM:605127							8	20	Refseq_RNA:NM_014359,Refseq_Prot:NP_055174,Ensembl_Trans:ENST00000367222,Ensembl_Gene:ENSG00000188770,Ensembl_Prot:ENSP00000356191,UCSC_ID:uc001gzu.2,Uniprot_ID:Q9UBM4,APPRIS:principal1,Status:REVIEWED|Refseq_RNA:XM_011509406,Refseq_Prot:XP_011507708,Ensembl_Trans:ENST00000367222,Ensembl_Gene:ENSG00000188770,Ensembl_Prot:ENSP00000356191,UCSC_ID:uc001gzu.2,Uniprot_ID:Q9UBM4,APPRIS:principal1,Statu…	eye	Not detected	Strong staining was observed in vitreous of the eye. Remaining ormal tissues were essentially negative.	Cancer tissues were essentially negative.	(M5882)NABA PROTEOGLYCANS; (M5884)NABA CORE MATRISOME; (M5889)NABA MATRISOME
KANK4	163782	symbol	H. sapiens	163782	H. sapiens	KANK4	ANKRD38|dJ1078M7.1	protein-coding	KN motif and ankyrin repeat domains 4		chr1:62236165-62319412;chr1:62236165-62319414		[GO:0003674] molecular_function;[GO:0005575] cellular_component;[GO:0005622] intracellular;[GO:0005623] cell;[GO:0005737] cytoplasm	GO:0015630 microtubule cytoskeleton;GO:0005856 cytoskeleton;GO:0005829 cytosol				[IPR002110] Ankyrin repeat;[IPR020683] Ankyrin repeat-containing domain;[IPR021939] Kank N-terminal motif		Cytosol;Microtubules(Uncertain)					principal1						OMIM:614612		Waist Circumference;Tunica Media					1	7	Refseq_RNA:NM_181712,Refseq_Prot:NP_859063,Ensembl_Trans:ENST00000371153,Ensembl_Gene:ENSG00000132854,Ensembl_Prot:ENSP00000360195,UCSC_ID:uc001dah.5,Uniprot_ID:Q5T7N3,APPRIS:principal1,Status:VALIDATED|Refseq_RNA:NM_001320269,Refseq_Prot:NP_001307198,Ensembl_Trans:-,Ensembl_Gene:-,Ensembl_Prot:-,UCSC_ID:-,Uniprot_ID:-,APPRIS:-,Status:VALIDATED|Refseq_RNA:XM_011540844,Refseq_Prot:-,Ensembl_Trans:…	muscle	Tissue enhanced	Most normal tissues displayed moderate to strong cytoplasmic immunoreactivity.	Most malignant cells displayed moderate to strong cytoplasmic immunoreactivity.
HOXC4	3221	symbol	H. sapiens	3221	H. sapiens	HOXC4	HOX3|HOX3E|cp19	protein-coding	homeobox C4	This gene belongs to the homeobox family of genes. The homeobox genes encode a highly conserved family of transcription factors that play an important role in morphogenesis in all multicellular organisms. Mammals possess four similar homeobox gene clusters, HOXA, HOXB, HOXC and HOXD, which are located on different chromosomes and consist of 9 to 11 genes arranged in tandem. This gene, HOXC4, is o…	chr12:54053877-54056030;chr12:54016852-54056030	GO:0051216 cartilage development;GO:0009952 anterior/posterior pattern specification;GO:0048562 embryonic organ morphogenesis	[GO:0009058] biosynthetic process;[GO:0034641] cellular nitrogen compound metabolic process;[GO:0008150] biological_process;[GO:0005623] cell;[GO:0043226] organelle;[GO:0005634] nucleus;[GO:0001071] nucleic acid binding transcription factor activity;[GO:0003674] molecular_function;[GO:0005575] cellular_component;[GO:0005622] intracellular;[GO:0003677] DNA binding;[GO:0048856] anatomical structure…	GO:0005634 nucleus;GO:0043231 intracellular membrane-bounded organelle;GO:0043227 membrane-bounded organelle	GO:0071837 HMG box domain binding;GO:0019904 protein domain specific binding;GO:0043565 sequence-specific DNA binding		Transcription factors/Helix-turn-helix domains	[IPR001356] Homeobox domain;[IPR001827] Homeobox protein, antennapedia type, conserved site;[IPR009057] Homeodomain-like;[IPR017970] Homeobox, conserved site;[IPR017995] Homeobox protein, antennapedia type;[IPR020479] Homeodomain, metazoa		Nucleus(Supported)					principal1			immune system phenotype; behavior/neurological phenotype; mortality/aging; muscle phenotype; hematopoietic system phenotype; digestive/alimentary phenotype; skeleton phenotype			OMIM:142974							8	34	Refseq_RNA:NM_153633,Refseq_Prot:NP_705897,Ensembl_Trans:ENST00000430889,Ensembl_Gene:ENSG00000198353,Ensembl_Prot:ENSP00000399808,UCSC_ID:uc001sex.3,Uniprot_ID:P09017,APPRIS:principal1,Status:REVIEWED|Refseq_RNA:NM_014620,Refseq_Prot:NP_055435,Ensembl_Trans:ENST00000303406,Ensembl_Gene:ENSG00000198353,Ensembl_Prot:ENSP00000305973,UCSC_ID:uc001seu.5,Uniprot_ID:P09017,APPRIS:principal1,Status:REVI…	kidney	Tissue enhanced
MIR663AHG	284801	symbol	H. sapiens	284801	H. sapiens	MIR663AHG		ncRNA	MIR663A host gene		chr20:26187019-26209233																												2	Refseq_RNA:NR_040095,Refseq_Prot:-,Ensembl_Trans:ENST00000427348,Ensembl_Gene:ENSG00000227195,Ensembl_Prot:-,UCSC_ID:uc002wvk.3,Uniprot_ID:-,APPRIS:-,Status:VALIDATED|Refseq_RNA:-,Refseq_Prot:-,Ensembl_Trans:ENST00000595300,Ensembl_Gene:ENSG00000227195,Ensembl_Prot:-,UCSC_ID:uc061vzd.1,Uniprot_ID:-,APPRIS:-,Status:-|Refseq_RNA:-,Refseq_Prot:-,Ensembl_Trans:ENST00000432499,Ensembl_Gene:ENSG0000022…
CAPN9	10753	symbol	H. sapiens	10753	H. sapiens	CAPN9	GC36|nCL-4	protein-coding	calpain 9	Calpains are ubiquitous, well-conserved family of calcium-dependent, cysteine proteases. The calpain proteins are heterodimers consisting of an invariant small subunit and variable large subunits. The large subunit possesses a cysteine protease domain, and both subunits possess calcium-binding domains. Calpains have been implicated in neurodegenerative processes, as their activation can be trigge…	chr1:230747384-230801772	GO:0007586 digestion;GO:0006508 proteolysis;GO:0019538 protein metabolic process	[GO:0008233] peptidase activity;[GO:0003674] molecular_function;[GO:0043167] ion binding;[GO:0005575] cellular_component;[GO:0005622] intracellular;[GO:0005623] cell;[GO:0008150] biological_process	GO:0005737 cytoplasm;GO:0044424 intracellular part;GO:0005622 intracellular	GO:0004198 calcium-dependent cysteine-type endopeptidase activity;GO:0004197 cysteine-type endopeptidase activity;GO:0008234 cysteine-type peptidase activity		Enzymes/Peptidases/Cysteine-type peptidases	[IPR000169] Cysteine peptidase, cysteine active site;[IPR001300] Peptidase C2, calpain, catalytic domain;[IPR002048] EF-hand domain;[IPR011992] EF-hand domain pair;[IPR018247] EF-Hand 1, calcium-binding site;[IPR022682] Peptidase C2, calpain, large subunit, domain III;[IPR022683] Peptidase C2, calpain, domain III;[IPR022684] Peptidase C2, calpain family							principal1			homeostasis/metabolism phenotype			OMIM:606401		Platelet Count;Insulin Resistance					5	14	Refseq_RNA:NM_006615,Refseq_Prot:NP_006606,Ensembl_Trans:ENST00000271971,Ensembl_Gene:ENSG00000135773,Ensembl_Prot:ENSP00000271971,UCSC_ID:uc001htz.2,Uniprot_ID:O14815,APPRIS:principal1,Status:REVIEWED|Refseq_RNA:NM_016452,Refseq_Prot:NP_057536,Ensembl_Trans:ENST00000354537,Ensembl_Gene:ENSG00000135773,Ensembl_Prot:ENSP00000346538,UCSC_ID:uc001hua.2,Uniprot_ID:O14815,APPRIS:-,Status:REVIEWED|Refs…	eye	Tissue enhanced	Stomach showed strong cytoplasmic and membranous positivity. Moderate cytoplasmic positivity was displayed in squamous epithelia, intestinal glands, fallopian tube, peripheral nerves and skeletal myocytes. Additional membranous staining was observed in respiratory epithelia and gall bladder. Remaining normal tissues were weakly stained or negative.	Weak to moderate cytoplasmic immunoreactivity was observed in a few cases of breast, colorectal, ovarian, cervical and skin cancers. Remaining cancer tissues were generally negative.					(M5956)HALLMARK KRAS SIGNALING DN
HOXC9	3225	symbol	H. sapiens	3225	H. sapiens	HOXC9	HOX3|HOX3B	protein-coding	homeobox C9	This gene belongs to the homeobox family of genes. The homeobox genes encode a highly conserved family of transcription factors that play an important role in morphogenesis in all multicellular organisms. Mammals possess four similar homeobox gene clusters, HOXA, HOXB, HOXC and HOXD, which are located on different chromosomes and consist of 9 to 11 genes arranged in tandem. This gene is one of se…	chr12:54000119-54003336	GO:0048704 embryonic skeletal system morphogenesis;GO:0048706 embryonic skeletal system development;GO:0048705 skeletal system morphogenesis	[GO:0005575] cellular_component;[GO:0005622] intracellular;[GO:0005634] nucleus;[GO:0043226] organelle;[GO:0005623] cell;[GO:0034641] cellular nitrogen compound metabolic process;[GO:0009058] biosynthetic process;[GO:0008150] biological_process;[GO:0003677] DNA binding;[GO:0003674] molecular_function;[GO:0048856] anatomical structure development;[GO:0009790] embryo development	GO:0016235 aggresome;GO:0016234 inclusion body;GO:0005654 nucleoplasm	GO:0043565 sequence-specific DNA binding;GO:0003677 DNA binding;GO:0003676 nucleic acid binding		Transcription factors/Helix-turn-helix domains	[IPR001356] Homeobox domain;[IPR006711] Hox9, N-terminal activation domain;[IPR009057] Homeodomain-like;[IPR017112] Homeobox protein Hox9;[IPR017970] Homeobox, conserved site;[IPR020479] Homeodomain, metazoa		Nucleoplasm(Validated)					principal1			growth/size/body region phenotype; skeleton phenotype; limbs/digits/tail phenotype			OMIM:142971							9	27	Refseq_RNA:NM_006897,Refseq_Prot:NP_008828,Ensembl_Trans:ENST00000303450,Ensembl_Gene:ENSG00000180806,Ensembl_Prot:ENSP00000302836,UCSC_ID:uc001seq.4,Uniprot_ID:P31274,APPRIS:principal1,Status:REVIEWED|Refseq_RNA:-,Refseq_Prot:-,Ensembl_Trans:ENST00000508190,Ensembl_Gene:ENSG00000180806,Ensembl_Prot:ENSP00000423861,UCSC_ID:uc058oud.1,Uniprot_ID:P31274,APPRIS:principal1,Status:-|Refseq_RNA:-,Refse…	bone	Tissue enhanced
RTN4RL1	146760	symbol	H. sapiens	146760	H. sapiens	RTN4RL1	NGRH2|NgR3	protein-coding	reticulon 4 receptor like 1		chr17:1934677-2025345	GO:0048681 negative regulation of axon regeneration;GO:0070571 negative regulation of neuron projection regeneration;GO:0048679 regulation of axon regeneration	[GO:0005737] cytoplasm;[GO:0005623] cell;[GO:0030234] enzyme regulator activity;[GO:0005575] cellular_component;[GO:0005576] extracellular region;[GO:0005622] intracellular;[GO:0007049] cell cycle;[GO:0006950] response to stress;[GO:0043226] organelle;[GO:0007165] signal transduction;[GO:0048856] anatomical structure development;[GO:0030154] cell differentiation;[GO:0003674] molecular_function;[G…	GO:0046658 anchored component of plasma membrane;GO:0045121 membrane raft;GO:0098857 membrane microdomain	GO:0035374 chondroitin sulfate binding;GO:0004860 protein kinase inhibitor activity;GO:0019210 kinase inhibitor activity			[IPR000483] Cysteine-rich flanking region, C-terminal;[IPR001611] Leucine-rich repeat;[IPR003591] Leucine-rich repeat, typical subtype;[IPR032675] Leucine-rich repeat domain, L domain-like				Predicted secreted proteins			principal1			liver/biliary system phenotype; endocrine/exocrine gland phenotype; nervous system phenotype			OMIM:610461							3	11	Refseq_RNA:NM_178568,Refseq_Prot:NP_848663,Ensembl_Trans:ENST00000331238,Ensembl_Gene:ENSG00000185924,Ensembl_Prot:ENSP00000330631,UCSC_ID:uc002ftp.4,Uniprot_ID:Q86UN2,APPRIS:principal1,Status:VALIDATED		Tissue enhanced	Megakaryocytes and renal tubules displayed strong cytoplasmic positivity. Glandular cells in stomach exhibited strong cytoplasmic and membranous staining. Intestinal tract, respiratory epithelium, decidual cells, subset of lymphoid tissue and breast showed moderate cytoplasmic and membranous positivity. Remaining normal tissues were negative.	Several colorectal, breast, ovarian and endometrial cancers along with a few lymphomas, urothelial, pancreatic and gastric cancers displayed moderate to strong cytoplasmic and membranous positivity. Remaining cancer cells were weakly stained or negative.					(M5916)HALLMARK APICAL SURFACE
HOXD3	3232	symbol	H. sapiens	3232	H. sapiens	HOXD3	HOX1D|HOX4|HOX4A|Hox-4.1	protein-coding	homeobox D3	This gene belongs to the homeobox family of genes. The homeobox genes encode a highly conserved family of transcription factors that play an important role in morphogenesis in all multicellular organisms. Mammals possess four similar homeobox gene clusters, HOXA, HOXB, HOXC and HOXD, located on different chromosomes, consisting of 9 to 11 genes arranged in tandem. This gene is one of several home…	chr2:176164077-176173098	GO:0021615 glossopharyngeal nerve morphogenesis;GO:0021563 glossopharyngeal nerve development;GO:0021602 cranial nerve morphogenesis	[GO:0005634] nucleus;[GO:0005623] cell;[GO:0043226] organelle;[GO:0005654] nucleoplasm;[GO:0005575] cellular_component;[GO:0005622] intracellular;[GO:0003677] DNA binding;[GO:0001071] nucleic acid binding transcription factor activity;[GO:0003674] molecular_function;[GO:0008150] biological_process;[GO:0048856] anatomical structure development;[GO:0009058] biosynthetic process;[GO:0034641] cellula…	GO:0016235 aggresome;GO:0016234 inclusion body;GO:0016604 nuclear body	GO:0043565 sequence-specific DNA binding;GO:0003700 transcription factor activity, sequence-specific DNA binding;GO:0001071 nucleic acid binding transcription factor activity		Transcription factors/Helix-turn-helix domains	[IPR001356] Homeobox domain;[IPR001827] Homeobox protein, antennapedia type, conserved site;[IPR009057] Homeodomain-like;[IPR017970] Homeobox, conserved site;[IPR020479] Homeodomain, metazoa;[IPR025281] Domain of unknown function DUF4074		Nucleoplasm(Validated)Nuclear bodies(Supported)					principal1			immune system phenotype; respiratory system phenotype; cardiovascular system phenotype; mortality/aging; cellular phenotype; hematopoietic system phenotype; embryo phenotype; endocrine/exocrine gland phenotype; nervous system phenotype; skeleton phenotype; craniofacial phenotype	[GO:0007219] Notch signaling pathway;[GO:0010628] positive regulation of gene expression;[GO:0006351] positive regulation of transcription DNA-templated		OMIM:142980							15	37	Refseq_RNA:NM_006898,Refseq_Prot:NP_008829,Ensembl_Trans:ENST00000249440,Ensembl_Gene:ENSG00000128652,Ensembl_Prot:ENSP00000249440,UCSC_ID:uc002ukt.2,Uniprot_ID:P31249,APPRIS:principal1,Status:REVIEWED|Refseq_RNA:XM_005246509,Refseq_Prot:XP_005246566,Ensembl_Trans:ENST00000249440,Ensembl_Gene:ENSG00000128652,Ensembl_Prot:ENSP00000249440,UCSC_ID:uc002ukt.2,Uniprot_ID:P31249,APPRIS:principal1,Statu…	kidney	Tissue enriched
SP9	100131390	symbol	H. sapiens	100131390	H. sapiens	SP9	ZNF990	protein-coding	Sp9 transcription factor		chr2:174335093-174337540	GO:0030326 embryonic limb morphogenesis;GO:0035113 embryonic appendage morphogenesis;GO:0035108 limb morphogenesis	[GO:0003674] molecular_function;[GO:0003677] DNA binding;[GO:0005575] cellular_component;[GO:0005622] intracellular;[GO:0009058] biosynthetic process;[GO:0008150] biological_process;[GO:0034641] cellular nitrogen compound metabolic process;[GO:0043167] ion binding;[GO:0048856] anatomical structure development;[GO:0009790] embryo development;[GO:0005623] cell;[GO:0005634] nucleus;[GO:0043226] orga…	GO:0005634 nucleus;GO:0043231 intracellular membrane-bounded organelle;GO:0043227 membrane-bounded organelle	GO:0000981 RNA polymerase II transcription factor activity, sequence-specific DNA binding;GO:0003700 transcription factor activity, sequence-specific DNA binding;GO:0001071 nucleic acid binding transcription factor activity		Transcription factors/Zinc-coordinating DNA-binding domains	[IPR007087] Zinc finger, C2H2;[IPR015880] Zinc finger, C2H2-like		Mitochondria(Approved)					principal1														1	Refseq_RNA:NM_001145250,Refseq_Prot:NP_001138722,Ensembl_Trans:ENST00000394967,Ensembl_Gene:ENSG00000217236,Ensembl_Prot:ENSP00000378418,UCSC_ID:uc010zem.2,Uniprot_ID:P0CG40,APPRIS:principal1,Status:PROVISIONAL		Tissue enhanced	Most normal tissues showed moderate nuclear staining. Neuronal cells displayed strong nuclear immunoreactivity. Additional cytoplasmic positivity was observed in a few tissues. Salivary gland ducts showed strong luminal immunoreactivity. Lung, liver, skin, decidual cells, heart and lymphoid tissues were negative.	Several cases of gliomas displayed moderate to strong nuclear positivity. Carcinoids and few cases of melanomas, ovarian, prostate and urothelial cancers showed moderate staining. Remaining cancers were weakly stained or negative.
PAX8-AS1	654433	symbol	H. sapiens	654433	H. sapiens	PAX8-AS1		ncRNA	PAX8 antisense RNA 1		chr2:113236269-113267023;chr2:113235527-113240842																					OMIM:218700(Thyroid agenesis); MedGen:C1563716				[rs104893655] HYPOTHYROIDISM, CONGENITAL, NONGOITROUS, 2{pathogenic}(dbSNP);[rs104893655] Thyroid agenesis{pathogenic}(dbSNP);[rs104893658] HYPOTHYROIDISM, CONGENITAL, NONGOITROUS, 2{pathogenic}(dbSNP);[rs104893658] Thyroid agenesis{pathogenic}(dbSNP);[rs104893659] HYPOTHYROIDISM, CONGENITAL, NONGOITROUS, 2{pathogenic}(dbSNP);[rs104893659] Thyroid agenesis{pathogenic}(dbSNP);[rs104893660] HYPOTHY…		1	6	Refseq_RNA:NR_015377,Refseq_Prot:-,Ensembl_Trans:ENST00000436293,Ensembl_Gene:ENSG00000189223,Ensembl_Prot:-,UCSC_ID:uc002tjr.6,Uniprot_ID:-,APPRIS:-,Status:VALIDATED|Refseq_RNA:NR_047570,Refseq_Prot:-,Ensembl_Trans:-,Ensembl_Gene:-,Ensembl_Prot:-,UCSC_ID:-,Uniprot_ID:-,APPRIS:-,Status:VALIDATED|Refseq_RNA:-,Refseq_Prot:-,Ensembl_Trans:ENST00000333145,Ensembl_Gene:ENSG00000189223,Ensembl_Prot:-,U…
SCUBE1	80274	symbol	H. sapiens	80274	H. sapiens	SCUBE1		protein-coding	signal peptide, CUB domain and EGF like domain containing 1	This gene encodes a cell surface glycoprotein that is a member of the SCUBE (signal peptide, CUB domain, EGF (epidermal growth factor)-like protein) family. Family members have an amino-terminal signal peptide, nine copies of EGF-like repeats and a CUB domain at the carboxyl terminus. This protein is expressed in platelets and endothelial cells and may play an important role in vascular biology. …	chr22:43203223-43343388	GO:0007512 adult heart development;GO:0045880 positive regulation of smoothened signaling pathway;GO:0008589 regulation of smoothened signaling pathway	[GO:0006950] response to stress;[GO:0030154] cell differentiation;[GO:0005575] cellular_component;[GO:0005615] extracellular space;[GO:0005576] extracellular region;[GO:0043167] ion binding;[GO:0008150] biological_process;[GO:0048856] anatomical structure development;[GO:0003674] molecular_function;[GO:0022607] cellular component assembly;[GO:0006461] protein complex assembly;[GO:0065003] macromo…	GO:0019897 extrinsic component of plasma membrane;GO:0009897 external side of plasma membrane;GO:0019898 extrinsic component of membrane	GO:0046982 protein heterodimerization activity;GO:0005509 calcium ion binding;GO:0042802 identical protein binding			[IPR000152] EGF-type aspartate/asparagine hydroxylation site;[IPR000742] EGF-like domain;[IPR000859] CUB domain;[IPR001881] EGF-like calcium-binding domain;[IPR009030] Growth factor receptor cysteine-rich domain;[IPR011641] Tyrosine-protein kinase ephrin type A/B receptor-like;[IPR013032] EGF-like, conserved site;[IPR018097] EGF-like calcium-binding, conserved site;[IPR024731] EGF domain;[IPR0268…			yes	Predicted secreted proteins			principal1			mortality/aging; homeostasis/metabolism phenotype; hematopoietic system phenotype; embryo phenotype; nervous system phenotype; skeleton phenotype; craniofacial phenotype			OMIM:611746		Blood Pressure Determination;Cholesterol, LDL;Cholesterol;Glucose					11	22	Refseq_RNA:NM_173050,Refseq_Prot:NP_766638,Ensembl_Trans:ENST00000360835,Ensembl_Gene:ENSG00000159307,Ensembl_Prot:ENSP00000354080,UCSC_ID:uc003bdt.3,Uniprot_ID:Q8IWY4,APPRIS:principal1,Status:REVIEWED|Refseq_RNA:XM_005261752,Refseq_Prot:XP_005261809,Ensembl_Trans:ENST00000360835,Ensembl_Gene:ENSG00000159307,Ensembl_Prot:ENSP00000354080,UCSC_ID:uc003bdt.3,Uniprot_ID:Q8IWY4,APPRIS:principal1,Statu…	peripheral_nervous_system;eye	Tissue enhanced	Endothelial cells in several tissues showed distinct cytoplasmic positivity. Leydig cells in testis and parietal cells in gastric mucosa showed moderate cytoplasmic staining. Remaining normal cells were diffusely stained or negative.	Most cancers were weakly stained or negative.	(M5883)NABA SECRETED FACTORS; (M5885)NABA MATRISOME ASSOCIATED; (M5889)NABA MATRISOME				(M5916)HALLMARK APICAL SURFACE
LHX2	9355	symbol	H. sapiens	9355	H. sapiens	LHX2	LH2|hLhx2	protein-coding	LIM homeobox 2	This gene encodes a protein belonging to a large protein family, members of which carry the LIM domain, a unique cysteine-rich zinc-binding domain. The encoded protein may function as a transcriptional regulator. The protein can recapitulate or rescue phenotypes in Drosophila caused by a related protein, suggesting conservation of function during evolution. [provided by RefSeq, Jul 2008]	chr9:124011610-124033163	GO:0045199 maintenance of epithelial cell apical/basal polarity;GO:0021978 telencephalon regionalization;GO:0001843 neural tube closure	[GO:0043167] ion binding;[GO:0003674] molecular_function;[GO:0043226] organelle;[GO:0005634] nucleus;[GO:0040011] locomotion;[GO:0040007] growth;[GO:0000988] transcription factor activity, protein binding;[GO:0048856] anatomical structure development;[GO:0000902] cell morphogenesis;[GO:0030154] cell differentiation;[GO:0008150] biological_process;[GO:0009058] biosynthetic process;[GO:0034641] cel…	GO:0005634 nucleus;GO:0043231 intracellular membrane-bounded organelle;GO:0043227 membrane-bounded organelle	GO:0000978 RNA polymerase II core promoter proximal region sequence-specific DNA binding;GO:0001077 transcriptional activator activity, RNA polymerase II core promoter proximal region sequence-specific binding;GO:0000987 core promoter proximal region sequence-specific DNA binding		Transcription factors/Helix-turn-helix domains	[IPR001781] Zinc finger, LIM-type;[IPR001356] Homeobox domain;[IPR009057] Homeodomain-like;[IPR017970] Homeobox, conserved site		Nucleoplasm(Approved)					alternative1;principal2			respiratory system phenotype; growth/size/body region phenotype; mortality/aging; homeostasis/metabolism phenotype; hematopoietic system phenotype; liver/biliary system phenotype; integument phenotype; nervous system phenotype; vision/eye phenotype; craniofacial phenotype; taste/olfaction phenotype			OMIM:603759							9	22	Refseq_RNA:NM_004789,Refseq_Prot:NP_004780,Ensembl_Trans:ENST00000373615,Ensembl_Gene:ENSG00000106689,Ensembl_Prot:ENSP00000362717,UCSC_ID:uc004boe.2,Uniprot_ID:P50458,APPRIS:principal2,Status:REVIEWED|Refseq_RNA:XM_006717323,Refseq_Prot:XP_006717386,Ensembl_Trans:-,Ensembl_Gene:-,Ensembl_Prot:-,UCSC_ID:-,Uniprot_ID:-,APPRIS:-,Status:MODEL|Refseq_RNA:-,Refseq_Prot:-,Ensembl_Trans:ENST00000446480,…	eye	Tissue enriched							(M5941)HALLMARK UV RESPONSE UP
WNT7A	7476	symbol	H. sapiens	7476	H. sapiens	WNT7A		protein-coding	Wnt family member 7A	This gene is a member of the WNT gene family, which consists of structurally related genes that encode secreted signaling proteins. These proteins have been implicated in oncogenesis and in several developmental processes, including regulation of cell fate and patterning during embryogenesis. This gene is involved in the development of the anterior-posterior axis in the female reproductive tract,…	chr3:13818585-13880121	GO:0035659 Wnt signaling pathway involved in wound healing, spreading of epidermal cells;GO:0021707 cerebellar granule cell differentiation;GO:0021684 cerebellar granular layer formation	[GO:0051301] cell division;[GO:0006810] transport;[GO:0008219] cell death;[GO:0006950] response to stress;[GO:0007267] cell-cell signaling;[GO:0008283] cell proliferation;[GO:0040007] growth;[GO:0016023] cytoplasmic membrane-bounded vesicle;[GO:0022607] cellular component assembly;[GO:0005886] plasma membrane;[GO:0034641] cellular nitrogen compound metabolic process;[GO:0009058] biosynthetic proc…	GO:0030666 endocytic vesicle membrane;GO:0005796 Golgi lumen;GO:0005788 endoplasmic reticulum lumen	GO:0048018 receptor agonist activity;GO:0030546 receptor activator activity;GO:0005109 frizzled binding			[IPR005817] Wnt;[IPR013300] Wnt-7 protein;[IPR018161] Wnt protein, conserved site			yes	Predicted secreted proteins			principal1	Yes	Plasma proteins	behavior/neurological phenotype; cardiovascular system phenotype; normal phenotype; mortality/aging; reproductive system phenotype; embryo phenotype; integument phenotype; endocrine/exocrine gland phenotype; nervous system phenotype; skeleton phenotype; limbs/digits/tail phenotype	[GO:0000578] embryonic axis specification;[GO:0042733] embryonic digit morphogenesis;[GO:0035115] embryonic forelimb morphogenesis;[GO:0035116] embryonic hindlimb morphogenesis;[GO:0060021] soft palate development	[2854] FUHRMANN SYNDROME;[2879] Phocomelia Schinzel type	OMIM:601570|Fuhrmann syndrome, 228930 (3), Autosomal recessive; Ulna and fibula, absence of, with severe limb deficiency, 276820 (3), Autosomal recessive	Orphanet:2854; OMIM:228930(Fuhrmann syndrome); Orphanet:2879; MedGen:C1856728; MedGen:C1848651; OMIM:276820(Ulna and fibula absence of with severe limb deficiency)	Blood Pressure		[228930] Fuhrmann syndrome (FUHRS);[276820] limb/pelvis-hypoplasia/aplasia syndrome (LPHAS)	[rs104893835] ULNA AND FIBULA, ABSENCE OF, WITH SEVERE LIMB DEFICIENCY{pathogenic}(dbSNP);[rs397514643] ULNA AND FIBULA, ABSENCE OF, WITH SEVERE LIMB DEFICIENCY{pathogenic}(dbSNP);[rs387907231] ULNA AND FIBULA, ABSENCE OF, WITH SEVERE LIMB DEFICIENCY{pathogenic}(dbSNP);[rs104893832] FUHRMANN SYNDROME{pathogenic}(dbSNP);[rs397514666] ULNA AND FIBULA, ABSENCE OF, WITH SEVERE LIMB DEFICIENCY{pathoge…		48	71	Refseq_RNA:NM_004625,Refseq_Prot:NP_004616,Ensembl_Trans:ENST00000285018,Ensembl_Gene:ENSG00000154764,Ensembl_Prot:ENSP00000285018,UCSC_ID:uc003bye.2,Uniprot_ID:O00755,APPRIS:principal1,Status:REVIEWED|Refseq_RNA:XM_011534091,Refseq_Prot:XP_011532393,Ensembl_Trans:-,Ensembl_Gene:-,Ensembl_Prot:-,UCSC_ID:-,Uniprot_ID:-,APPRIS:-,Status:MODEL|Refseq_RNA:-,Refseq_Prot:-,Ensembl_Trans:ENST00000489346,…		Tissue enhanced	Most normal tissues were weakly stained or negative. Testis and a few glandular cells including salivary gland, stomach and prostate displayed moderate cytoplasmic and membranous positivity.	Most malignacies were negative. A few cases of prostate adenocarcinomas showed moderate cytoplasmic positivity.	(M77)PID WNT SIGNALING PATHWAY; (M5493)WNT SIGNALING; (M5883)NABA SECRETED FACTORS	(ko05217)Basal cell carcinoma; (hsa05217)Basal cell carcinoma; (hsa04916)Melanogenesis	(hsa_M00677)Wnt signaling; (M00677)Wnt signaling		(M5953)HALLMARK KRAS SIGNALING UP
RP11-1090M7.1						None	None	None	None	None	None	None	None	None	None	None	None	None	None	None	None	None	None	None	None	None	None	None	None	None	None	None	None	None	None	None	None	None	None	None	None	None	None	None	None	None	None	None	None
GREB1L	80000	symbol	H. sapiens	80000	H. sapiens	GREB1L	C18orf6|KIAA1772	protein-coding	growth regulation by estrogen in breast cancer 1 like		chr18:21242242-21526112		[GO:0005575] cellular_component	GO:0016021 integral component of membrane;GO:0031224 intrinsic component of membrane;GO:0044425 membrane part						Mitochondria;Nucleoli(Approved)			3		principal1														5	Refseq_RNA:NM_001142966,Refseq_Prot:NP_001136438,Ensembl_Trans:ENST00000424526,Ensembl_Gene:ENSG00000141449,Ensembl_Prot:ENSP00000412060,UCSC_ID:uc010xam.2,Uniprot_ID:Q9C091,APPRIS:principal1,Status:VALIDATED|Refseq_RNA:XM_006722547,Refseq_Prot:XP_006722610,Ensembl_Trans:ENST00000580732,Ensembl_Gene:ENSG00000141449,Ensembl_Prot:ENSP00000464162,UCSC_ID:uc060ntt.1,Uniprot_ID:Q9C091,APPRIS:principal…		Tissue enhanced	Most normal tissues displayed weak to moderate cytoplasmic positivity. Thyroid and adrenal gland were strongly stained. Glial cells, white pulp of spleen and lymph node were negative.	Most cancer tissues exhibited weak to moderate cytoplasmic staining with occasional membranous immunoreactivity. Lymphomas and prostate cancers were generally negative.
AC009336.19						None	None	None	None	None	None	None	None	None	None	None	None	None	None	None	None	None	None	None	None	None	None	None	None	None	None	None	None	None	None	None	None	None	None	None	None	None	None	None	None	None	None	None	None
FOXG1	2290	symbol	H. sapiens	2290	H. sapiens	FOXG1	BF1|BF2|FHKL3|FKH2|FKHL1|FKHL2|FKHL3|FKHL4|FOXG1A|FOXG1B|FOXG1C|HBF-1|HBF-2|HBF-3|HBF-G2|HBF2|HFK1|HFK2|HFK3|KHL2|QIN	protein-coding	forkhead box G1	This locus encodes a member of the forked-head transcription factor family. The encoded protein, which functions as a repressor, may play a role in brain development. Mutations at this locus have been associated with Rett syndrome. [provided by RefSeq, Feb 2012]	chr14:28767072-28770277	GO:0021852 pyramidal neuron migration;GO:0021801 cerebral cortex radial glia guided migration;GO:0016199 axon midline choice point recognition	[GO:0005575] cellular_component;[GO:0005622] intracellular;[GO:0009058] biosynthetic process;[GO:0034641] cellular nitrogen compound metabolic process;[GO:0008150] biological_process;[GO:0030154] cell differentiation;[GO:0007568] aging;[GO:0048856] anatomical structure development;[GO:0001071] nucleic acid binding transcription factor activity;[GO:0003674] molecular_function;[GO:0005623] cell;[GO…	GO:0005634 nucleus;GO:0043231 intracellular membrane-bounded organelle;GO:0043227 membrane-bounded organelle	GO:0000981 RNA polymerase II transcription factor activity, sequence-specific DNA binding;GO:0043565 sequence-specific DNA binding;GO:0003700 transcription factor activity, sequence-specific DNA binding		Transcription factors/Helix-turn-helix domains	[IPR001766] Fork head domain;[IPR011991] Winged helix-turn-helix DNA-binding domain;[IPR018122] Fork head domain conserved site1							principal1			immune system phenotype; behavior/neurological phenotype; respiratory system phenotype; growth/size/body region phenotype; cardiovascular system phenotype; normal phenotype; mortality/aging; muscle phenotype; homeostasis/metabolism phenotype; cellular phenotype; hematopoietic system phenotype; embryo phenotype; digestive/alimentary phenotype; integument phenotype; endocrine/exocrine gland phenoty…		[261229] 14q11.2 microduplication syndrome;[261144] 14q12 microdeletion syndrome;[3095] Atypical Rett syndrome	OMIM:164874|Rett syndrome, congenital variant, 613454 (3), Isolated cases	MedGen:CN239858(Severe intellectual deficiency); OMIM:613454(Rett syndrome, congenital variant); MedGen:C3150705; MeSH:D030342; MedGen:CN221809(not provided); MedGen:C0950123(Inborn genetic diseases)	C-Reactive Protein;Urinalysis		[613454] congenital variant of Rett syndrome (RTTCV)	[rs587783629] RETT SYNDROME CONGENITAL VARIANT{pathogenic}(dbSNP);[rs587783631] RETT SYNDROME CONGENITAL VARIANT{pathogenic}(dbSNP);[rs587783635] RETT SYNDROME CONGENITAL VARIANT{pathogenic}(dbSNP);[rs587783636] RETT SYNDROME CONGENITAL VARIANT{pathogenic}(dbSNP);[rs398124204] RETT SYNDROME CONGENITAL VARIANT{pathogenic}(dbSNP);[rs398124204] ClinVar: phenotype not specified{pathogenic}(dbSNP);[rs…		37	66	Refseq_RNA:NM_005249,Refseq_Prot:NP_005240,Ensembl_Trans:ENST00000313071,Ensembl_Gene:ENSG00000176165,Ensembl_Prot:ENSP00000339004,UCSC_ID:uc001wqe.5,Uniprot_ID:P55316,APPRIS:principal1,Status:REVIEWED	brain	Tissue enriched			(M2)PID SMAD2 3NUCLEAR PATHWAY	(hsa04068)FoxO signaling pathway
ADAMTS7P4	642935	symbol	H. sapiens	642935	H. sapiens	ADAMTS7P4		pseudo	ADAMTS7 pseudogene 4
HOXC10	3226	symbol	H. sapiens	3226	H. sapiens	HOXC10	HOX3I	protein-coding	homeobox C10	This gene belongs to the homeobox family of genes. The homeobox genes encode a highly conserved family of transcription factors that play an important role in morphogenesis in all multicellular organisms. Mammals possess four similar homeobox gene clusters, HOXA, HOXB, HOXC and HOXD, which are located on different chromosomes and consist of 9 to 11 genes arranged in tandem. This gene is one of se…	chr12:53985162-53990278	GO:0021520 spinal cord motor neuron cell fate specification;GO:0021522 spinal cord motor neuron differentiation;GO:0048665 neuron fate specification	[GO:0050877] neurological system process;[GO:0008283] cell proliferation;[GO:0009790] embryo development;[GO:0005654] nucleoplasm;[GO:0005634] nucleus;[GO:0043226] organelle;[GO:0005575] cellular_component;[GO:0005622] intracellular;[GO:0005623] cell;[GO:0043234] protein complex;[GO:0008150] biological_process;[GO:0048856] anatomical structure development;[GO:0030154] cell differentiation;[GO:000…	GO:0019907 cyclin-dependent protein kinase activating kinase holoenzyme complex;GO:0019908 nuclear cyclin-dependent protein kinase holoenzyme complex;GO:0032806 carboxy-terminal domain protein kinase complex	GO:0000977 RNA polymerase II regulatory region sequence-specific DNA binding;GO:0001228 transcriptional activator activity, RNA polymerase II transcription regulatory region sequence-specific binding;GO:0001012 RNA polymerase II regulatory region DNA binding		Transcription factors/Helix-turn-helix domains	[IPR001356] Homeobox domain;[IPR009057] Homeodomain-like;[IPR017970] Homeobox, conserved site;[IPR020479] Homeodomain, metazoa		Nuclear bodies(Supported)					principal1			behavior/neurological phenotype; growth/size/body region phenotype; muscle phenotype; nervous system phenotype; skeleton phenotype; limbs/digits/tail phenotype; renal/urinary system phenotype			OMIM:605560							6	22	Refseq_RNA:NM_017409,Refseq_Prot:NP_059105,Ensembl_Trans:ENST00000303460,Ensembl_Gene:ENSG00000180818,Ensembl_Prot:ENSP00000307321,UCSC_ID:uc001sen.4,Uniprot_ID:Q9NYD6,APPRIS:principal1,Status:REVIEWED|Refseq_RNA:-,Refseq_Prot:-,Ensembl_Trans:ENST00000515593,Ensembl_Gene:ENSG00000180818,Ensembl_Prot:ENSP00000421946,UCSC_ID:uc058otu.1,Uniprot_ID:-,APPRIS:-,Status:-|Refseq_RNA:-,Refseq_Prot:-,Ensem…	cervix	Group enriched	Most normal tissues displayed moderate nuclear positivity. Pneumocytes, adrenal gland, cells in molecular layer of cerebellum and subset of glial cells were strongly stained. Strong nuclear and cytoplasmic staining was observed in renal tubules. Neuropil and neuronal cells of hippocampus were negative.	Most cancer tissues displayed weak to moderate nuclear immunoreactivity. Several carcinoids and few gliomas were strongly stained. Several prostate cancers were negative.					(M5901)HALLMARK G2M CHECKPOINT
HOXC-AS2	100874364	symbol	H. sapiens	100874364	H. sapiens	HOXC-AS2		ncRNA	HOXC cluster antisense RNA 2		chr12:53995208-53996785																													Refseq_RNA:NR_047505,Refseq_Prot:-,Ensembl_Trans:ENST00000513533,Ensembl_Gene:ENSG00000250133,Ensembl_Prot:-,UCSC_ID:uc031zcj.1,Uniprot_ID:-,APPRIS:-,Status:VALIDATED|Refseq_RNA:-,Refseq_Prot:-,Ensembl_Trans:ENST00000604081,Ensembl_Gene:ENSG00000250133,Ensembl_Prot:-,UCSC_ID:uc058oua.1,Uniprot_ID:-,APPRIS:-,Status:-
HOXA9	3205	symbol	H. sapiens	3205	H. sapiens	HOXA9	ABD-B|HOX1|HOX1.7|HOX1G	protein-coding	homeobox A9	In vertebrates, the genes encoding the class of transcription factors called homeobox genes are found in clusters named A, B, C, and D on four separate chromosomes. Expression of these proteins is spatially and temporally regulated during embryonic development. This gene is part of the A cluster on chromosome 7 and encodes a DNA-binding transcription factor which may regulate gene expression, mor…	chr7:27162438-27165530	GO:0042118 endothelial cell activation;GO:0045638 negative regulation of myeloid cell differentiation;GO:1903707 negative regulation of hemopoiesis	[GO:0002376] immune system process;[GO:0003674] molecular_function;[GO:0048856] anatomical structure development;[GO:0003677] DNA binding;[GO:0043234] protein complex;[GO:0005737] cytoplasm;[GO:0043226] organelle;[GO:0005623] cell;[GO:0005634] nucleus;[GO:0009790] embryo development;[GO:0019899] enzyme binding;[GO:0030154] cell differentiation;[GO:0009058] biosynthetic process;[GO:0034641] cellul…	GO:0005634 nucleus;GO:0043231 intracellular membrane-bounded organelle;GO:0043227 membrane-bounded organelle	GO:0043565 sequence-specific DNA binding;GO:0019899 enzyme binding;GO:0003677 DNA binding		Transcription factors/Helix-turn-helix domains	[IPR001356] Homeobox domain;[IPR006711] Hox9, N-terminal activation domain;[IPR009057] Homeodomain-like;[IPR017112] Homeobox protein Hox9;[IPR017970] Homeobox, conserved site;[IPR020479] Homeodomain, metazoa		Nucleus(Supported)					principal1		Plasma proteins	immune system phenotype; growth/size/body region phenotype; reproductive system phenotype; hematopoietic system phenotype; integument phenotype; endocrine/exocrine gland phenotype; skeleton phenotype; limbs/digits/tail phenotype	[GO:0042118] endothelial cell activation		OMIM:142956							102	133	Refseq_RNA:NM_152739,Refseq_Prot:NP_689952,Ensembl_Trans:ENST00000343483,Ensembl_Gene:ENSG00000078399,Ensembl_Prot:ENSP00000343619,UCSC_ID:uc003syt.4,Uniprot_ID:P31269,APPRIS:principal1,Status:REVIEWED|Refseq_RNA:-,Refseq_Prot:-,Ensembl_Trans:ENST00000497089,Ensembl_Gene:ENSG00000078399,Ensembl_Prot:-,UCSC_ID:uc064cgs.1,Uniprot_ID:-,APPRIS:-,Status:-|Refseq_RNA:-,Refseq_Prot:-,Ensembl_Trans:ENST0…	colon;kidney	Mixed	Most normal tissues showed moderate to strong nuclear positivity. Heart and parathyroid glands exhibited moderate cytoplasmic positivity. Appendix and neuropil were negative.	Most cancer cells showed moderate nuclear positivity. Cases of renal cell carcinomas and carcinoids displayed strong staining. Additional cytoplasmic positivity was observed in several renal cell carcinomas and a few cases of colorectal, endometrial and liver cancers.		(ko05202)Transcriptional misregulation in cancer; (hsa05202)Transcriptional misregulation in cancer
CCDC33	80125	symbol	H. sapiens	80125	H. sapiens	CCDC33	CT61|HP11097	protein-coding	coiled-coil domain containing 33		chr15:74236289-74336141;chr15:74318541-74336141		[GO:0003674] molecular_function		GO:0005515 protein binding;GO:0005488 binding;GO:0003674 molecular_function			[IPR000008] C2 domain							principal4;alternative2		Plasma proteins	hearing/vestibular/ear phenotype					Glucose			[rs121912814] ADRENAL INSUFFICIENCY, CONGENITAL, WITH 46,XY SEX REVERSAL, PARTIAL OR COMPLETE{pathogenic}(dbSNP);[rs121912812] ADRENAL INSUFFICIENCY, CONGENITAL, WITH 46,XY SEX REVERSAL, PARTIAL OR COMPLETE{pathogenic}(dbSNP);[rs72547508] ADRENAL INSUFFICIENCY, CONGENITAL, WITH 46,XY SEX REVERSAL, PARTIAL OR COMPLETE{pathogenic}(dbSNP)		3	20	Refseq_RNA:NM_025055,Refseq_Prot:NP_079331,Ensembl_Trans:ENST00000398814,Ensembl_Gene:ENSG00000140481,Ensembl_Prot:ENSP00000381795,UCSC_ID:uc002axo.4,Uniprot_ID:Q8N5R6,APPRIS:principal4,Status:VALIDATED|Refseq_RNA:NM_182791,Refseq_Prot:NP_877592,Ensembl_Trans:ENST00000268082,Ensembl_Gene:ENSG00000140481,Ensembl_Prot:ENSP00000268082,UCSC_ID:uc031qss.3,Uniprot_ID:Q8N5R6,APPRIS:alternative2,Status:V…		Group enriched
CTD-2542L18.1						None	None	None	None	None	None	None	None	None	None	None	None	None	None	None	None	None	None	None	None	None	None	None	None	None	None	None	None	None	None	None	None	None	None	None	None	None	None	None	None	None	None	None	None
PTCH1	5727	symbol	H. sapiens	5727	H. sapiens	PTCH1	BCNS|HPE7|NBCCS|PTC|PTC1|PTCH|PTCH11	protein-coding	patched 1	This gene encodes a member of the patched gene family. The encoded protein is the receptor for sonic hedgehog, a secreted molecule implicated in the formation of embryonic structures and in tumorigenesis, as well as the desert hedgehog and indian hedgehog proteins. This gene functions as a tumor suppressor. Mutations of this gene have been associated with basal cell nevus syndrome, esophageal squ…	chr9:95442982-95508549;chr9:95442982-95507199;chr9:95442982-95507417;chr9:95442982-95508040;chr9:95442982-95516965	GO:0001658 branching involved in ureteric bud morphogenesis;GO:0010875 positive regulation of cholesterol efflux;GO:0060675 ureteric bud morphogenesis	[GO:0048646] anatomical structure formation involved in morphogenesis;[GO:0003674] molecular_function;[GO:0030154] cell differentiation;[GO:0008150] biological_process;[GO:0009790] embryo development;[GO:0048856] anatomical structure development;[GO:0009058] biosynthetic process;[GO:0034641] cellular nitrogen compound metabolic process;[GO:0007049] cell cycle;[GO:0007165] signal transduction;[GO:…	GO:0044294 dendritic growth cone;GO:0044292 dendrite terminus;GO:0044295 axonal growth cone	GO:0008158 hedgehog receptor activity;GO:0005119 smoothened binding;GO:0097108 hedgehog family protein binding			[IPR000731] Sterol-sensing domain;[IPR003392] Patched;[IPR004766] Transmembrane receptor, patched		Golgi apparatus(Approved)			10	Predicted membrane proteins	principal1	Yes		immune system phenotype; behavior/neurological phenotype; respiratory system phenotype; growth/size/body region phenotype; cardiovascular system phenotype; normal phenotype; mortality/aging; muscle phenotype; homeostasis/metabolism phenotype; cellular phenotype; reproductive system phenotype; hematopoietic system phenotype; embryo phenotype; digestive/alimentary phenotype; integument phenotype; e…	[GO:0071397] cellular response to cholesterol;[GO:0035108] embryonic limb morphogenesis;[GO:0045668] negative regulation of osteoblast differentiation;[GO:0043433] negative regulation of sequence-specific DNA binding transcription factor activity;[GO:0000122] negative regulation of transcription from RNA polymerase II promoter in response to UV-induced DNA damage;[GO:0021532] neural tube patterni…	[93925] Alobar holoprosencephaly;[377] Gorlin syndrome;[93924] Lobar holoprosencephaly;[280200] Microform holoprosencephaly;[93926] Midline interhemispheric variant of holoprosencephaly;[77301] Monosomy 9q22.3;[220386] Semilobar holoprosencephaly;[280195] Septopreoptic holoprosencephaly	OMIM:601309|Basal cell carcinoma, somatic; Basal cell nevus syndrome, 109400 (3), Autosomal dominant; Holoprosencephaly 7, 610828 (3), Autosomal dominant	MedGen:C0079541; Gene:3244; Orphanet:377; Orphanet:2162; MedGen:C0004779; MedGen:CN235161(Anophthalmia - microphthalmia); OMIM:109400(Gorlin syndrome); (Rieger anomaly); OMIM:PS236100(Holoprosencephaly sequence); Human Phenotype Ontology:HP:0000659(Peters anomaly); MedGen:C1835820; MedGen:CN000620; MedGen:CN169374(not specified); Human Phenotype Ontology:HP:0009807(Holoprosencephaly); MedGen:CN22…	Body Mass Index;Survival	Respiratory Function Tests;Body Height;Chemokines	[109400] BASAL CELL NEVUS SYNDROME;[610828] HOLOPROSENCEPHALY 7	[rs587776689] BASAL CELL CARCINOMA, SOMATIC{pathogenic}(dbSNP);[rs199476093] Holoprosencephaly-7{pathogenic}(dbSNP);[rs199476091] Holoprosencephaly-7{pathogenic}(dbSNP);[rs199476090] BASAL CELL NEVUS SYNDROME{pathogenic}(dbSNP);[rs199476090] Gorlin syndrome{pathogenic}(dbSNP);[rs368869806] ClinVar: phenotype not specified{likely pathogenic}(dbSNP)		185	230	Refseq_RNA:NM_000264,Refseq_Prot:NP_000255,Ensembl_Trans:ENST00000331920,Ensembl_Gene:ENSG00000185920,Ensembl_Prot:ENSP00000332353,UCSC_ID:uc004avk.5,Uniprot_ID:Q13635,APPRIS:principal1,Status:REVIEWED|Refseq_RNA:NM_001083602,Refseq_Prot:NP_001077071,Ensembl_Trans:ENST00000437951,Ensembl_Gene:ENSG00000185920,Ensembl_Prot:ENSP00000389744,UCSC_ID:uc010mrr.4,Uniprot_ID:Q13635,APPRIS:-,Status:REVIEWE…		Tissue enhanced	Normal tissues generally displayed moderate to strong cytoplasmic and membranous positivity.	A majority of cancer cells displayed moderate to strong cytoplasmic and membranous immunoreactivity. Several gliomas were weakly stained or negative.	(M211)PID HEDGEHOG 2PATHWAY; (M219)PID HEDGEHOG GLI PATHWAY	(hsa04340)Hedgehog signaling pathway; (ko04340)Hedgehog signaling pathway; (ko05217)Basal cell carcinoma	(M00678)Hedgehog signaling; (hsa_M00678)Hedgehog signaling		(M5919)HALLMARK HEDGEHOG SIGNALING; (M5895)HALLMARK WNT BETA CATENIN SIGNALING; (M5947)HALLMARK IL2 STAT5 SIGNALING
PDE11A	50940	symbol	H. sapiens	50940	H. sapiens	PDE11A	PPNAD2	protein-coding	phosphodiesterase 11A	The 3',5'-cyclic nucleotides cAMP and cGMP function as second messengers in a wide variety of signal transduction pathways. 3',5'-cyclic nucleotide phosphodiesterases (PDEs) catalyze the hydrolysis of cAMP and cGMP to the corresponding 5'-monophosphates and provide a mechanism to downregulate cAMP and cGMP signaling. This gene encodes a member of the PDE protein superfamily. Mutations in this gen…	chr2:177623249-177888739;chr2:177623249-178072755;chr2:177623249-178108339;chr2:177629399-177922837	GO:0046069 cGMP catabolic process;GO:0006198 cAMP catabolic process;GO:0009154 purine ribonucleotide catabolic process	[GO:0005575] cellular_component;[GO:0005622] intracellular;[GO:0043167] ion binding;[GO:0007165] signal transduction;[GO:0006950] response to stress;[GO:0003674] molecular_function;[GO:0005737] cytoplasm;[GO:0005623] cell;[GO:0005829] cytosol;[GO:0034641] cellular nitrogen compound metabolic process;[GO:0044281] small molecule metabolic process;[GO:0009056] catabolic process;[GO:0034655] nucleoba…	GO:0043204 perikaryon;GO:0043025 neuronal cell body;GO:0044297 cell body	GO:0004118 cGMP-stimulated cyclic-nucleotide phosphodiesterase activity;GO:0047555 3',5'-cyclic-GMP phosphodiesterase activity;GO:0004115 3',5'-cyclic-AMP phosphodiesterase activity		Enzymes/ENZYME proteins/Hydrolases	[IPR002073] 3'5'-cyclic nucleotide phosphodiesterase, catalytic domain;[IPR003018] GAF domain;[IPR003607] HD/PDEase domain;[IPR023088] 3'5'-cyclic nucleotide phosphodiesterase;[IPR023174] 3'5'-cyclic nucleotide phosphodiesterase, conserved site;[IPR029016] GAF domain-like				Predicted secreted proteins			principal1			behavior/neurological phenotype; nervous system phenotype		[189439] Primary pigmented nodular adrenocortical disease	OMIM:604961|Pigmented nodular adrenocortical disease, primary, 2, 610475 (3), Autosomal dominant	MedGen:C1864851; OMIM:610475(Pigmented nodular adrenocortical disease, primary, 2); MedGen:CN169374(not specified)	Glucose;Body Composition;Eosinophils;Basophils;Receptors, Tumor Necrosis Factor, Type II;Hip			[rs76308115] PIGMENTED NODULAR ADRENOCORTICAL DISEASE, PRIMARY, 2{pathogenic}(dbSNP)	Tadalafil (Metal ion binding)	25	46	Refseq_RNA:NM_016953,Refseq_Prot:NP_058649,Ensembl_Trans:ENST00000286063,Ensembl_Gene:ENSG00000128655,Ensembl_Prot:ENSP00000286063,UCSC_ID:uc002ulq.4,Uniprot_ID:Q9HCR9,APPRIS:principal1,Status:REVIEWED|Refseq_RNA:NM_001077197,Refseq_Prot:NP_001070665,Ensembl_Trans:ENST00000358450,Ensembl_Gene:ENSG00000128655,Ensembl_Prot:ENSP00000351232,UCSC_ID:uc002ulr.4,Uniprot_ID:Q9HCR9,APPRIS:-,Status:REVIEWE…	mammary_gland	Tissue enhanced	Most normal tissues displayed moderate to strong cytoplasmic staining with occasional membranous immunoreactivity.	Malignant cells generally showed moderate cytoplasmic and sometimes nuclear staining. A few cases of malignant melanomas, basal cell carcinomas and hepatocellular carcinomas were strongly stained. Renal cancers were weakly stained or negative.		(ko05032)Morphine addiction; (hsa05032)Morphine addiction; (hsa00230)Purine metabolism
TSPEAR-AS2	114043	symbol	H. sapiens	114043	H. sapiens	TSPEAR-AS2	C21orf90	ncRNA	TSPEAR antisense RNA 2		chr21:44517215-44518977																												4	Refseq_RNA:NR_026547,Refseq_Prot:-,Ensembl_Trans:-,Ensembl_Gene:-,Ensembl_Prot:-,UCSC_ID:-,Uniprot_ID:-,APPRIS:-,Status:VALIDATED|Refseq_RNA:NR_026548,Refseq_Prot:-,Ensembl_Trans:-,Ensembl_Gene:-,Ensembl_Prot:-,UCSC_ID:-,Uniprot_ID:-,APPRIS:-,Status:VALIDATED
RP11-85O21.5						None	None	None	None	None	None	None	None	None	None	None	None	None	None	None	None	None	None	None	None	None	None	None	None	None	None	None	None	None	None	None	None	None	None	None	None	None	None	None	None	None	None	None	None
PAX8	7849	symbol	H. sapiens	7849	H. sapiens	PAX8		protein-coding	paired box 8	This gene encodes a member of the paired box (PAX) family of transcription factors. Members of this gene family typically encode proteins that contain a paired box domain, an octapeptide, and a paired-type homeodomain. This nuclear protein is involved in thyroid follicular cell development and expression of thyroid-specific genes. Mutations in this gene have been associated with thyroid dysgenesi…	chr2:113215997-113278921	GO:2000594 positive regulation of metanephric DCT cell differentiation;GO:2000592 regulation of metanephric DCT cell differentiation;GO:0072108 positive regulation of mesenchymal to epithelial transition involved in metanephros morphogenesis	[GO:0008219] cell death;[GO:0006520] cellular amino acid metabolic process;[GO:0007165] signal transduction;[GO:0007267] cell-cell signaling;[GO:0043226] organelle;[GO:0005623] cell;[GO:0005654] nucleoplasm;[GO:0005634] nucleus;[GO:0004871] signal transducer activity;[GO:0005622] intracellular;[GO:0005575] cellular_component;[GO:0009058] biosynthetic process;[GO:0034641] cellular nitrogen compoun…	GO:0005654 nucleoplasm;GO:0031981 nuclear lumen;GO:0070013 intracellular organelle lumen	GO:0004996 thyroid-stimulating hormone receptor activity;GO:0016500 protein-hormone receptor activity;GO:0000979 RNA polymerase II core promoter sequence-specific DNA binding		Transcription factors/Helix-turn-helix domains	[IPR001523] Paired domain;[IPR009057] Homeodomain-like;[IPR022130] Paired-box protein 2 C-terminal		Nucleoplasm(Validated)					principal1			behavior/neurological phenotype; growth/size/body region phenotype; cardiovascular system phenotype; mortality/aging; homeostasis/metabolism phenotype; cellular phenotype; reproductive system phenotype; embryo phenotype; endocrine/exocrine gland phenotype; nervous system phenotype; vision/eye phenotype; hearing/vestibular/ear phenotype; skeleton phenotype; limbs/digits/tail phenotype; renal/urina…	[GO:0003677] DNA binding;[GO:2000611] positive regulation of thyroid hormone generation;[GO:2000612] regulation of thyroid-stimulating hormone secretion;[GO:0030878] parathyroid gland development	[95713] Athyreosis;[146] Differentiated thyroid carcinoma;[95712] Thyroid ectopia;[95720] Thyroid hypoplasia	OMIM:167415|Hypothyroidism, congenital, due to thyroid dysgenesis or hypoplasia, 218700 (3), Autosomal dominant	OMIM:218700(Thyroid agenesis); MedGen:C1563716			[218700] congenital hypothyroidism non-goitrous type 2 (CHNG2)	[rs104893655] HYPOTHYROIDISM, CONGENITAL, NONGOITROUS, 2{pathogenic}(dbSNP);[rs104893655] Thyroid agenesis{pathogenic}(dbSNP);[rs104893658] HYPOTHYROIDISM, CONGENITAL, NONGOITROUS, 2{pathogenic}(dbSNP);[rs104893658] Thyroid agenesis{pathogenic}(dbSNP);[rs104893659] HYPOTHYROIDISM, CONGENITAL, NONGOITROUS, 2{pathogenic}(dbSNP);[rs104893659] Thyroid agenesis{pathogenic}(dbSNP);[rs104893660] HYPOTHY…		138	170	Refseq_RNA:NM_003466,Refseq_Prot:NP_003457,Ensembl_Trans:ENST00000429538,Ensembl_Gene:ENSG00000125618,Ensembl_Prot:ENSP00000395498,UCSC_ID:uc010yxt.3,Uniprot_ID:Q06710,APPRIS:principal1,Status:REVIEWED|Refseq_RNA:NM_013952,Refseq_Prot:NP_039246,Ensembl_Trans:ENST00000348715,Ensembl_Gene:ENSG00000125618,Ensembl_Prot:ENSP00000314750,UCSC_ID:uc010yxu.3,Uniprot_ID:Q06710,APPRIS:-,Status:REVIEWED|Refs…	ovary;kidney	Tissue enriched				(ko05216)Thyroid cancer; (hsa05216)Thyroid cancer; (hsa04918)Thyroid hormone synthesis
CRH	1392	symbol	H. sapiens	1392	H. sapiens	CRH	CRF|CRH1	protein-coding	corticotropin releasing hormone	This gene encodes a member of the corticotropin-releasing factor family. The encoded preproprotein is proteolytically processed to generate the mature neuropeptide hormone. In response to stress, this hormone is secreted by the paraventricular nucleus (PVN) of the hypothalamus, binds to corticotropin releasing hormone receptors and stimulates the release of adrenocorticotropic hormone from the pi…	chr8:66176377-66178645	GO:2000854 positive regulation of corticosterone secretion;GO:0051464 positive regulation of cortisol secretion;GO:2000852 regulation of corticosterone secretion	[GO:0034641] cellular nitrogen compound metabolic process;[GO:0009058] biosynthetic process;[GO:0044281] small molecule metabolic process;[GO:0005623] cell;[GO:0005737] cytoplasm;[GO:0000003] reproduction;[GO:0008150] biological_process;[GO:0003013] circulatory system process;[GO:0007267] cell-cell signaling;[GO:0006810] transport;[GO:0006464] cellular protein modification process;[GO:0006950] re…	GO:0043196 varicosity;GO:0044304 main axon;GO:0043204 perikaryon	GO:0051431 corticotropin-releasing hormone receptor 2 binding;GO:0051430 corticotropin-releasing hormone receptor 1 binding;GO:0017045 corticotropin-releasing hormone activity			[IPR000187] Corticotropin-releasing factor;[IPR003620] Urocortin/corticotropin-releasing factor;[IPR018446] Corticotropin-releasing factor conserved site			yes	Predicted secreted proteins			principal1		Plasma proteins	immune system phenotype; behavior/neurological phenotype; respiratory system phenotype; growth/size/body region phenotype; normal phenotype; homeostasis/metabolism phenotype; cellular phenotype; hematopoietic system phenotype; liver/biliary system phenotype; integument phenotype; endocrine/exocrine gland phenotype; nervous system phenotype; skeleton phenotype; limbs/digits/tail phenotype; renal/u…		[98784] Severe autosomal dominant nocturnal frontal lobe epilepsy	OMIM:122560	MedGen:CN043647; Orphanet:98784; MedGen:CN221809(not provided); OMIM:PS600513(Autosomal dominant nocturnal frontal lobe epilepsy)				[rs72556399] ACTH deficiency{pathogenic}(dbSNP);[rs12721510] ACTH deficiency{pathogenic}(dbSNP)	Corticotropin (Receptor binding);D-Phenylalanine (Receptor binding);Alpha-Aminoisobutyric Acid (Receptor binding)	147	185	Refseq_RNA:NM_000756,Refseq_Prot:NP_000747,Ensembl_Trans:ENST00000276571,Ensembl_Gene:ENSG00000147571,Ensembl_Prot:ENSP00000276571,UCSC_ID:uc003xvy.3,Uniprot_ID:P06850,APPRIS:principal1,Status:REVIEWED|Refseq_RNA:XM_017013090,Refseq_Prot:XP_016868579,Ensembl_Trans:-,Ensembl_Gene:-,Ensembl_Prot:-,UCSC_ID:-,Uniprot_ID:-,APPRIS:-,Status:MODEL|Refseq_RNA:XM_017013091,Refseq_Prot:XP_016868580,Ensembl_…	placenta	Tissue enhanced	Normal tissues showed moderate to strong cytoplasmic positivity. Most lymphoid cells were weakly stained or negative.	Most malignancies showed moderate cytoplasmic positivity often accompanied with nucelar staining. The majority of liver and pancreatic cancers along with several malignant melanomas, testicular and gastric cancers were strongly stained.		(hsa04730)Long-term depression; (ko04730)Long-term depression; (hsa05034)Alcoholism
HOXC6	3223	symbol	H. sapiens	3223	H. sapiens	HOXC6	CP25|HHO.C8|HOX3|HOX3C	protein-coding	homeobox C6	This gene belongs to the homeobox family, members of which encode a highly conserved family of transcription factors that play an important role in morphogenesis in all multicellular organisms. Mammals possess four similar homeobox gene clusters, HOXA, HOXB, HOXC and HOXD, which are located on different chromosomes and consist of 9 to 11 genes arranged in tandem. This gene, HOXC6, is one of sever…	chr12:54016852-54030823;chr12:54028410-54030823	GO:0048706 embryonic skeletal system development;GO:0009952 anterior/posterior pattern specification;GO:1903507 negative regulation of nucleic acid-templated transcription	[GO:0003674] molecular_function;[GO:0001071] nucleic acid binding transcription factor activity;[GO:0003677] DNA binding;[GO:0034641] cellular nitrogen compound metabolic process;[GO:0008150] biological_process;[GO:0009058] biosynthetic process;[GO:0005654] nucleoplasm;[GO:0043226] organelle;[GO:0005634] nucleus;[GO:0005737] cytoplasm;[GO:0005623] cell;[GO:0005575] cellular_component;[GO:0005622]…	GO:0005654 nucleoplasm;GO:0031981 nuclear lumen;GO:0070013 intracellular organelle lumen	GO:0003714 transcription corepressor activity;GO:0003712 transcription cofactor activity;GO:0000989 transcription factor activity, transcription factor binding		Transcription factors/Helix-turn-helix domains	[IPR001827] Homeobox protein, antennapedia type, conserved site;[IPR001356] Homeobox domain;[IPR009057] Homeodomain-like;[IPR017970] Homeobox, conserved site;[IPR017995] Homeobox protein, antennapedia type;[IPR020479] Homeodomain, metazoa		Nucleoplasm(Supported)Cytosol(Approved)					principal1			integument phenotype; endocrine/exocrine gland phenotype; skeleton phenotype			OMIM:142972							12	31	Refseq_RNA:NM_004503,Refseq_Prot:NP_004494,Ensembl_Trans:ENST00000243108,Ensembl_Gene:ENSG00000197757,Ensembl_Prot:ENSP00000243108,UCSC_ID:uc001sev.4,Uniprot_ID:P09630,APPRIS:principal1,Status:REVIEWED|Refseq_RNA:NM_153693,Refseq_Prot:NP_710160,Ensembl_Trans:ENST00000394331,Ensembl_Gene:ENSG00000197757,Ensembl_Prot:ENSP00000377864,UCSC_ID:uc001ses.5,Uniprot_ID:P09630,APPRIS:-,Status:REVIEWED|Refs…	kidney	Mixed
LINC01043	101928752	symbol	H. sapiens	101928752	H. sapiens	LINC01043		ncRNA	long intergenic non-protein coding RNA 1043		chr13:112313467-112321766;chr13_KI270838v1_alt:114540-122742																													Refseq_RNA:NR_135321,Refseq_Prot:-,Ensembl_Trans:-,Ensembl_Gene:-,Ensembl_Prot:-,UCSC_ID:-,Uniprot_ID:-,APPRIS:-,Status:VALIDATED|Refseq_RNA:XR_253218,Refseq_Prot:-,Ensembl_Trans:ENST00000565936,Ensembl_Gene:ENSG00000260343,Ensembl_Prot:-,UCSC_ID:uc058yiz.1,Uniprot_ID:-,APPRIS:-,Status:-|Refseq_RNA:XR_245846,Refseq_Prot:-,Ensembl_Trans:ENST00000565936,Ensembl_Gene:ENSG00000260343,Ensembl_Prot:-,U…
TMEM176A	55365	symbol	H. sapiens	55365	H. sapiens	TMEM176A	GS188|HCA112|MS4B1	protein-coding	transmembrane protein 176A		chr7:150800766-150805120	GO:2001199 negative regulation of dendritic cell differentiation;GO:2001198 regulation of dendritic cell differentiation;GO:0097028 dendritic cell differentiation	[GO:0003674] molecular_function;[GO:0048856] anatomical structure development;[GO:0030154] cell differentiation;[GO:0008150] biological_process;[GO:0002376] immune system process;[GO:0005575] cellular_component	GO:0016021 integral component of membrane;GO:0031224 intrinsic component of membrane;GO:0044425 membrane part				[IPR007237] CD20-like family		Mitochondria(Approved)			3	Predicted membrane proteins	principal2;alternative2	Yes					OMIM:610334							2	15	Refseq_RNA:NM_018487,Refseq_Prot:NP_060957,Ensembl_Trans:ENST00000004103,Ensembl_Gene:ENSG00000002933,Ensembl_Prot:ENSP00000004103,UCSC_ID:uc003whx.2,Uniprot_ID:Q96HP8,APPRIS:principal2,Status:VALIDATED|Refseq_RNA:XM_011516376,Refseq_Prot:XP_011514678,Ensembl_Trans:ENST00000484928,Ensembl_Gene:ENSG00000002933,Ensembl_Prot:ENSP00000417626,UCSC_ID:uc064jeh.1,Uniprot_ID:Q96HP8,APPRIS:principal2,Stat…		Expressed in all	Most normal tissues showed moderate to strong granular cytoplasmic and occasionally nuclear staining.	Moderate to strong granular cytoplasmic positivity was seen in malignant lymphomas, colorectal, renal, stomach, pancreatic, and liver cancers. Remaining malignant tissues were in general weakly stained or negative.					(M5953)HALLMARK KRAS SIGNALING UP
RP11-554A11.5						None	None	None	None	None	None	None	None	None	None	None	None	None	None	None	None	None	None	None	None	None	None	None	None	None	None	None	None	None	None	None	None	None	None	None	None	None	None	None	None	None	None	None	None
[truncated: 15 more columns]
